# Supplementary material for: N′-(2-Hydr­oxy-3-methoxy­benzyl­idene)-1,3-benzodioxole-5-carbohydrazide monohydrate
Source: Acta Crystallogr Sect E Struct Rep Online. 2008 Dec 6;65(Pt 1):o29. doi: 10.1107/S1600536808040117 (PMC2967948; doi:10.1107/S1600536808040117)
Supplement: Supplementary file 2 [file e-65-00o29-Isup2.hkl]

# 
# h,k,l, Fc-squared, Fo-squared, sigma(Fo-squared) and status flag 
# 
data_I
_shelx_title ' p212121 in P2(1)2(1)2(1)' 
_shelx_refln_list_code          4 
_shelx_F_calc_maximum      167.32 
_exptl_crystal_F_000       696.00 
_reflns_d_resolution_high  0.7828 
 
loop_ 
 _symmetry_equiv_pos_as_xyz 
 'x, y, z' 
 '-x+1/2, -y, z+1/2' 
 '-x, y+1/2, -z+1/2' 
 'x+1/2, -y+1/2, -z' 
 
_cell_length_a     4.7921 
_cell_length_b    12.9162 
_cell_length_c    24.0024 
_cell_angle_alpha  90.000 
_cell_angle_beta   90.000 
_cell_angle_gamma  90.000 
 
_shelx_F_squared_multiplier     1.000 
 
loop_ 
 _refln_index_h 
 _refln_index_k 
 _refln_index_l 
 _refln_F_squared_calc 
 _refln_F_squared_meas 
 _refln_F_squared_sigma 
 _refln_observed_status 
   2   0   0     2311.56     2199.45     32.34 o 
   4   0   0      131.30      133.60      9.48 o 
   1   1   0        0.36        1.38      0.79 o 
   2   1   0      163.33      157.27      4.94 o 
   3   1   0      132.23      142.64      5.83 o 
   4   1   0      144.04      145.36      7.26 o 
   5   1   0        5.46        7.21      2.50 o 
   0   2   0     6610.41     6362.96     68.21 o 
   1   2   0      161.12      139.73      2.26 o 
   2   2   0       95.22       88.74      2.42 o 
   3   2   0      718.80      729.73      8.82 o 
   4   2   0       32.54       34.64      3.54 o 
   5   2   0       30.26       29.71      3.73 o 
   6   2   0        9.13       17.53      9.25 o 
   1   3   0      912.86      884.12      7.04 o 
   2   3   0     1121.82     1076.13     10.31 o 
   3   3   0       23.41       20.67      1.96 o 
   4   3   0      132.03      146.67      6.97 o 
   5   3   0      103.48      112.88     10.22 o 
   6   3   0        4.42        8.02      4.07 o 
   0   4   0      777.21      773.87     18.64 o 
   1   4   0     2581.58     2563.41     19.78 o 
   2   4   0      564.90      628.26     14.80 o 
   3   4   0     1723.18     1672.64     17.02 o 
   4   4   0        6.08        5.46      2.22 o 
   5   4   0      131.37      132.11      7.90 o 
   1   5   0     1714.96     1751.57     15.57 o 
   2   5   0      253.95      300.38      4.09 o 
   3   5   0        3.19        5.30      2.21 o 
   4   5   0        8.93        9.76      2.77 o 
   5   5   0       36.73       30.33      6.76 o 
   0   6   0      725.24      690.07     12.31 o 
   1   6   0      912.12      984.17     11.24 o 
   2   6   0      920.78      973.99     12.67 o 
   3   6   0      264.26      261.51      7.06 o 
   4   6   0       28.98       36.06      4.51 o 
   5   6   0       71.04       78.95      6.83 o 
   1   7   0      718.74      793.83      7.52 o 
   2   7   0        1.34        3.43      1.38 o 
   3   7   0        0.73        2.93      1.55 o 
   4   7   0       33.00       35.12      4.53 o 
   5   7   0      194.68      181.72     13.39 o 
   0   8   0      289.74      250.48     10.97 o 
   1   8   0       11.35        9.29      1.56 o 
   2   8   0       39.06       45.75      3.23 o 
   3   8   0       48.20       37.65      6.40 o 
   4   8   0      171.01      174.53      8.62 o 
   5   8   0       91.39       86.81      7.54 o 
   1   9   0      253.33      258.73      6.72 o 
   2   9   0      124.21      113.12      4.71 o 
   3   9   0       32.15       29.79      3.26 o 
   4   9   0      105.76      116.81      8.84 o 
   5   9   0        0.23        0.76      3.96 o 
   0  10   0     1920.05     1824.58     32.86 o 
   1  10   0      855.00      817.31     12.10 o 
   2  10   0       27.98       29.11      3.11 o 
   3  10   0       43.98       45.81      4.06 o 
   4  10   0       73.80       72.24      9.03 o 
   1  11   0       10.29        5.88      2.03 o 
   2  11   0      387.25      387.98     11.30 o 
   3  11   0       10.24        9.93      2.65 o 
   4  11   0       39.70       34.74      5.26 o 
   0  12   0       24.10       20.58      4.64 o 
   1  12   0       25.74       30.02      7.29 o 
   2  12   0       30.37       36.11      3.67 o 
   3  12   0       24.45       36.30      4.07 o 
   4  12   0        1.82        2.72      3.19 o 
   1  13   0        3.39        0.68      1.92 o 
   2  13   0       37.75       37.59      3.95 o 
   3  13   0        6.12        4.41      2.55 o 
   0  14   0       39.44       39.73      6.79 o 
   1  14   0       24.41       20.28      5.70 o 
   2  14   0       24.00       23.55      4.23 o 
   3  14   0        0.71       -0.17      2.24 o 
   1  15   0        6.18        8.81      3.21 o 
   2  15   0        2.03        0.43      2.88 o 
   0  16   0       26.39       19.74      6.25 o 
   1  16   0        1.78        3.43      2.94 o 
   1   0   1      290.65      285.97      4.93 o 
   2   0   1     1161.49     1105.23     14.47 o 
   3   0   1        3.70        5.33      2.42 o 
   4   0   1        3.28        3.19      1.61 o 
   5   0   1        6.22        7.78      2.24 o 
   0   1   1       62.81       64.19      1.74 o 
   1   1   1      561.92      567.57      4.75 o 
   2   1   1      229.64      243.18      3.40 o 
   3   1   1      370.10      393.64      5.31 o 
   4   1   1       10.16        9.16      1.34 o 
   5   1   1       26.27       22.81      2.95 o 
   0   2   1    10461.71     9972.45     87.67 o 
   1   2   1     1724.08     1780.68      9.51 o 
   2   2   1      143.16      151.89      3.86 o 
   3   2   1      907.98      900.70      7.10 o 
   4   2   1      185.67      190.93      4.37 o 
   5   2   1       33.99       38.45      3.66 o 
   6   2   1       40.62       54.42      9.34 o 
   0   3   1     4075.77     3896.52     31.22 o 
   1   3   1      666.23      652.98      4.53 o 
   2   3   1      283.51      277.42      2.81 o 
   3   3   1       81.84       83.06      2.00 o 
   4   3   1        1.41       -0.17      1.27 o 
   5   3   1        1.58       -0.81      1.76 o 
   6   3   1       12.64       16.03      3.29 o 
   0   4   1      184.00      169.76      2.68 o 
   1   4   1      436.48      443.87      3.91 o 
   2   4   1      323.23      343.72      3.44 o 
   3   4   1       88.64       91.11      2.97 o 
   4   4   1       99.67      101.82      5.19 o 
   5   4   1       90.47      105.92      5.30 o 
   0   5   1      832.40      846.00      8.88 o 
   1   5   1      277.25      268.20      2.90 o 
   2   5   1      495.25      541.23      5.14 o 
   3   5   1       62.69       61.27      3.37 o 
   4   5   1      102.18      107.84      4.49 o 
   5   5   1        4.40        3.00      2.02 o 
   0   6   1      402.88      413.01      5.14 o 
   1   6   1      203.94      211.71      2.75 o 
   2   6   1      517.91      520.19      6.29 o 
   3   6   1       58.55       53.31      2.79 o 
   4   6   1      167.91      167.85      5.63 o 
   5   6   1        6.24        4.42      2.06 o 
   0   7   1       94.43       94.73      2.76 o 
   1   7   1      330.46      347.95      3.85 o 
   2   7   1      347.09      364.99      5.40 o 
   3   7   1       38.54       41.40      2.42 o 
   4   7   1      273.12      276.81      7.32 o 
   5   7   1       69.34       73.08      4.82 o 
   0   8   1      696.93      674.75      7.70 o 
   1   8   1      412.31      431.47      5.49 o 
   2   8   1       94.68       98.33      2.99 o 
   3   8   1       18.26       17.04      1.86 o 
   4   8   1      165.79      166.64      5.95 o 
   5   8   1        4.42        6.92      2.48 o 
   0   9   1       33.98       33.88      2.27 o 
   1   9   1      112.66      106.37      2.90 o 
   2   9   1      141.32      139.21      3.67 o 
   3   9   1       76.07       67.18      4.76 o 
   4   9   1      111.29      110.04      5.16 o 
   5   9   1       43.81       43.90      5.68 o 
   0  10   1      666.37      643.66     12.69 o 
   1  10   1      340.81      316.65      5.18 o 
   2  10   1      172.93      169.08      4.20 o 
   3  10   1       78.43       70.39      3.36 o 
   4  10   1       21.74       15.68      2.75 o 
   0  11   1      179.44      178.30      7.00 o 
   1  11   1      332.79      334.97      7.01 o 
   2  11   1      140.55      142.08      4.06 o 
   3  11   1        5.38        4.43      1.55 o 
   4  11   1        5.68        4.36      2.21 o 
   0  12   1       56.14       53.18      4.65 o 
   1  12   1      433.74      404.03      7.92 o 
   2  12   1       70.68       66.53      3.23 o 
   3  12   1       90.05       90.19      3.95 o 
   4  12   1        4.49        5.51      2.15 o 
   0  13   1        7.25        6.06      2.53 o 
   1  13   1       50.28       57.71      3.66 o 
   2  13   1       29.65       29.51      2.73 o 
   3  13   1       26.78       28.70      2.78 o 
   0  14   1        4.38        7.70      2.70 o 
   1  14   1        5.25        5.87      1.83 o 
   2  14   1        0.88       -1.45      1.49 o 
   3  14   1       22.32       26.04      2.78 o 
   0  15   1        4.41        2.55      2.41 o 
   1  15   1       15.09       18.22      2.84 o 
   2  15   1       44.27       54.70      4.31 o 
   0  16   1        5.93        9.95      3.74 o 
   1  16   1        0.10        1.64      1.89 o 
   0   0   2      861.20      874.79     10.97 o 
   1   0   2     4558.27     4475.13     28.28 o 
   2   0   2      224.94      238.27      5.62 o 
   3   0   2        8.57       11.49      1.87 o 
   4   0   2       47.25       40.74      3.36 o 
   5   0   2        5.98        2.00      2.21 o 
   0   1   2      121.38      123.23      2.91 o 
   1   1   2     1118.03     1114.89     10.01 o 
   2   1   2      914.40      860.31      6.31 o 
   3   1   2      388.15      373.48      5.18 o 
   4   1   2       98.13       99.60      2.75 o 
   5   1   2       60.61       73.23      7.02 o 
   0   2   2      404.91      328.81     13.78 o 
   1   2   2     1718.99     1600.21     14.05 o 
   2   2   2      415.46      393.88      3.97 o 
   3   2   2      669.81      658.64      6.38 o 
   4   2   2       50.74       44.94      2.30 o 
   5   2   2      207.53      219.81     10.00 o 
   6   2   2       69.68       89.56     11.30 o 
   0   3   2        4.32        7.79      0.78 o 
   1   3   2      998.08      957.90      5.37 o 
   2   3   2      600.97      622.43      7.68 o 
   3   3   2      100.82      104.97      2.47 o 
   4   3   2       27.45       27.86      2.72 o 
   5   3   2      259.39      259.28     10.54 o 
   6   3   2       13.07       14.79      3.03 o 
   0   4   2        0.02        1.49      0.64 o 
   1   4   2     1847.22     1762.67     10.62 o 
   2   4   2      219.75      233.99      2.59 o 
   3   4   2        0.24        0.72      0.95 o 
   4   4   2       30.98       31.33      2.99 o 
   5   4   2      166.57      162.34      8.41 o 
   0   5   2       39.62       39.87      2.00 o 
   1   5   2      968.84     1007.56      6.67 o 
   2   5   2      217.36      234.00      3.23 o 
   3   5   2      114.45      114.68      6.56 o 
   4   5   2       10.76       10.56      2.02 o 
   5   5   2       23.84       24.79      3.24 o 
   0   6   2      573.21      603.05      9.36 o 
   1   6   2      205.90      197.91      2.75 o 
   2   6   2      879.18      887.32     12.14 o 
   3   6   2       36.32       35.78      2.41 o 
   4   6   2        9.61        8.21      1.90 o 
   5   6   2        6.73        3.60      2.14 o 
   0   7   2      637.28      629.87      7.02 o 
   1   7   2       87.26       93.41      2.04 o 
   2   7   2       83.32       87.59      2.71 o 
   3   7   2       38.95       39.39      2.38 o 
   4   7   2       14.95        9.39      2.84 o 
   5   7   2        6.73        4.83      2.33 o 
   0   8   2      581.18      586.56      7.13 o 
   1   8   2       14.70       15.73      1.36 o 
   2   8   2      209.25      211.42      5.48 o 
   3   8   2       30.92       34.18      2.38 o 
   4   8   2      273.64      293.77      8.62 o 
   5   8   2       10.34       10.83      2.85 o 
   0   9   2      574.38      526.80      7.08 o 
   1   9   2      102.73      102.94      2.87 o 
   2   9   2      165.44      162.44      4.81 o 
   3   9   2      210.85      200.42      4.87 o 
   4   9   2       27.87       24.79      3.06 o 
   5   9   2       15.93       15.52      4.39 o 
   0  10   2        0.54        2.32      3.44 o 
   1  10   2       33.61       29.16      2.09 o 
   2  10   2      208.98      203.51      4.61 o 
   3  10   2       22.70       27.75      2.45 o 
   4  10   2       27.85       24.19      3.11 o 
   0  11   2      154.20      163.40      6.65 o 
   1  11   2       91.62       83.35      4.22 o 
   2  11   2       17.79       22.09      2.09 o 
   3  11   2       27.29       25.84      2.38 o 
   4  11   2        3.20        6.17      2.41 o 
   0  12   2       56.12       62.19      5.76 o 
   1  12   2      279.09      279.23      7.51 o 
   2  12   2       36.38       31.27      2.44 o 
   3  12   2        4.82        6.41      1.70 o 
   4  12   2        5.30        3.59      2.10 o 
   0  13   2        0.28        1.22      1.98 o 
   1  13   2       57.88       61.76      4.25 o 
   2  13   2       14.91       14.30      2.37 o 
   3  13   2       24.62       31.51      3.51 o 
   0  14   2       38.64       33.17      5.44 o 
   1  14   2       14.05       11.91      2.22 o 
   2  14   2       55.48       59.19      4.18 o 
   3  14   2        1.73        3.79      1.81 o 
   0  15   2       29.98       36.76      4.98 o 
   1  15   2       23.70       21.02      2.91 o 
   2  15   2        9.01        9.44      2.49 o 
   0  16   2        2.52        2.78      2.79 o 
   1  16   2       11.08        9.76      2.59 o 
   1   0   3      595.22      583.27      6.18 o 
   2   0   3      286.78      302.97      4.84 o 
   3   0   3      150.98      149.47      4.32 o 
   4   0   3        0.24        0.43      1.18 o 
   5   0   3       54.27       50.78      4.25 o 
   0   1   3      792.04      747.02     10.20 o 
   1   1   3       65.83       61.22      1.35 o 
   2   1   3      563.77      548.58      4.87 o 
   3   1   3      150.46      150.38      3.03 o 
   4   1   3       98.26       92.62      2.68 o 
   5   1   3       22.54       25.71      3.00 o 
   0   2   3     2471.97     2386.79     31.53 o 
   1   2   3     2756.54     2726.55     17.98 o 
   2   2   3       25.29       31.20      1.26 o 
   3   2   3      255.71      240.11      3.56 o 
   4   2   3      195.16      191.81      3.97 o 
   5   2   3       21.19       21.54      2.91 o 
   6   2   3       29.08       38.21      8.36 o 
   0   3   3        2.79        2.81      0.47 o 
   1   3   3     1925.77     1887.94     16.22 o 
   2   3   3       72.67       75.33      1.60 o 
   3   3   3        3.94        3.54      0.83 o 
   4   3   3      124.13      133.90      4.30 o 
   5   3   3      120.16      125.07      4.92 o 
   0   4   3     8282.04     7755.85     59.38 o 
   1   4   3     1307.43     1323.12      9.86 o 
   2   4   3      261.04      262.77      2.72 o 
   3   4   3      115.78      123.86      3.42 o 
   4   4   3        2.68        1.73      1.37 o 
   5   4   3       25.71       26.78      2.97 o 
   0   5   3      804.76      797.95      6.86 o 
   1   5   3     1330.17     1329.90      8.15 o 
   2   5   3      458.32      446.64      4.80 o 
   3   5   3      407.52      406.69      7.55 o 
   4   5   3       30.15       35.91      3.12 o 
   5   5   3       80.99       87.87      5.21 o 
   0   6   3        0.06        2.21      0.71 o 
   1   6   3      286.53      301.10      3.57 o 
   2   6   3       25.54       29.33      2.06 o 
   3   6   3      156.61      161.06      4.33 o 
   4   6   3        0.35        0.35      1.58 o 
   5   6   3        3.12        1.17      2.09 o 
   0   7   3     1150.21     1105.50      9.98 o 
   1   7   3      598.33      587.96      5.40 o 
   2   7   3      122.52      122.66      3.16 o 
   3   7   3      186.77      183.29      5.26 o 
   4   7   3        3.46        1.83      2.06 o 
   5   7   3        4.60        6.82      2.43 o 
   0   8   3       20.34       17.44      1.49 o 
   1   8   3      265.09      240.21      4.07 o 
   2   8   3      132.56      136.05      3.72 o 
   3   8   3      157.89      153.63      4.16 o 
   4   8   3      189.36      190.62      7.39 o 
   5   8   3       13.48       10.32      2.78 o 
   0   9   3       36.99       44.63      2.41 o 
   1   9   3      204.65      200.45      4.64 o 
   2   9   3      134.83      137.87      3.66 o 
   3   9   3       98.62       93.54      3.48 o 
   4   9   3       99.03       90.79      4.92 o 
   5   9   3       43.38       47.61      6.29 o 
   0  10   3      164.75      174.21     18.71 o 
   1  10   3      433.19      415.42      6.01 o 
   2  10   3      102.90      102.76      3.37 o 
   3  10   3        8.80        9.46      1.72 o 
   4  10   3       32.19       27.85      3.37 o 
   0  11   3      937.54      897.78     16.06 o 
   1  11   3       34.67       32.55      2.22 o 
   2  11   3      100.40      103.44      3.56 o 
   3  11   3       65.09       69.53      3.52 o 
   4  11   3        4.60        7.25      2.19 o 
   0  12   3      424.02      383.59     23.94 o 
   1  12   3       23.62       22.61      2.48 o 
   2  12   3       28.18       27.58      2.40 o 
   3  12   3       20.39       14.42      2.10 o 
   4  12   3        3.62        5.23      2.93 o 
   0  13   3      379.43      386.76     11.49 o 
   1  13   3       60.93       59.20      3.73 o 
   2  13   3       45.18       43.25      3.51 o 
   3  13   3        7.32        5.59      2.70 o 
   0  14   3       27.93       28.38      8.16 o 
   1  14   3       25.78       27.27      3.48 o 
   2  14   3       74.61       74.12      4.61 o 
   3  14   3       24.03       30.86      3.03 o 
   0  15   3       61.29       66.12      6.13 o 
   1  15   3       10.54       13.65      2.49 o 
   2  15   3        9.91        9.22      2.40 o 
   0  16   3        0.04        5.37      2.91 o 
   1  16   3       28.06       37.33      4.24 o 
   0   0   4     2146.64     2144.13     24.68 o 
   1   0   4    10099.77    10034.59     76.07 o 
   2   0   4       20.22       22.51      1.81 o 
   3   0   4       12.16        9.11      1.67 o 
   4   0   4      130.42      122.75      5.00 o 
   5   0   4      195.35      194.26      8.39 o 
   0   1   4     1984.31     1967.18     25.23 o 
   1   1   4    14762.98    14334.06     84.72 o 
   2   1   4      632.95      614.22      5.20 o 
   3   1   4      448.97      461.68      5.02 o 
   4   1   4       63.61       59.35      2.70 o 
   5   1   4       10.22        9.07      1.97 o 
   6   1   4       22.17       19.88      7.49 o 
   0   2   4      116.90      118.36      1.95 o 
   1   2   4     3416.43     3322.90     23.28 o 
   2   2   4      560.24      566.32      6.32 o 
   3   2   4        9.74        6.59      0.94 o 
   4   2   4       37.57       37.59      2.01 o 
   5   2   4        5.41        9.65      2.36 o 
   6   2   4       25.68       25.76      5.32 o 
   0   3   4     2205.79     2179.89     12.07 o 
   1   3   4      228.32      212.22      2.09 o 
   2   3   4       82.67       88.51      1.69 o 
   3   3   4      160.36      170.05      3.05 o 
   4   3   4      105.67       97.99      3.76 o 
   5   3   4        2.86        2.53      2.73 o 
   0   4   4      863.65      838.93      6.29 o 
   1   4   4      196.39      196.32      2.05 o 
   2   4   4      432.34      434.54      3.69 o 
   3   4   4       63.09       67.08      2.51 o 
   4   4   4      306.10      303.00      6.47 o 
   5   4   4        0.20        1.09      1.90 o 
   0   5   4       35.03       30.50      1.89 o 
   1   5   4      372.23      398.71      3.28 o 
   2   5   4       24.55       24.57      1.10 o 
   3   5   4      292.85      295.67      7.89 o 
   4   5   4       27.42       25.84      2.50 o 
   5   5   4        6.59        4.64      2.31 o 
   0   6   4      579.90      616.14      5.87 o 
   1   6   4      430.42      435.27      4.46 o 
   2   6   4      425.98      458.72      5.17 o 
   3   6   4        1.79        1.50      1.06 o 
   4   6   4      171.59      163.80      6.65 o 
   5   6   4       29.46       29.92      3.24 o 
   0   7   4     1250.66     1341.77     10.03 o 
   1   7   4      156.51      160.82      2.76 o 
   2   7   4      130.22      129.17      3.26 o 
   3   7   4      307.48      292.66      5.47 o 
   4   7   4       54.61       50.21      3.46 o 
   5   7   4       53.34       57.12      4.20 o 
   0   8   4       15.91       13.30      1.37 o 
   1   8   4      116.97      116.90      2.89 o 
   2   8   4       64.27       65.35      2.56 o 
   3   8   4       26.25       29.28      2.23 o 
   4   8   4      101.68       99.38      4.49 o 
   5   8   4       33.89       31.14      3.43 o 
   0   9   4        9.11       10.81      2.11 o 
   1   9   4      171.74      155.00      3.50 o 
   2   9   4      133.62      124.91      4.01 o 
   3   9   4      155.90      150.74      4.28 o 
   4   9   4       68.78       73.00      4.17 o 
   5   9   4       28.02       26.37      5.10 o 
   0  10   4        3.18        2.64      1.66 o 
   1  10   4      186.75      180.98      3.99 o 
   2  10   4       95.09       88.88      4.65 o 
   3  10   4       70.71       70.87      3.41 o 
   4  10   4        9.13        7.43      2.16 o 
   0  11   4      308.04      301.12      9.10 o 
   1  11   4      873.21      822.74      8.35 o 
   2  11   4      191.45      192.51      4.69 o 
   3  11   4       85.93       84.61      3.45 o 
   4  11   4       32.09       30.45      3.76 o 
   0  12   4        6.03        7.63      3.84 o 
   1  12   4      114.87      110.10      4.28 o 
   2  12   4       84.77       83.96      3.23 o 
   3  12   4        9.78        7.70      1.88 o 
   4  12   4       13.74       14.42      2.67 o 
   0  13   4        5.25        6.55      2.68 o 
   1  13   4       94.72       98.17      4.51 o 
   2  13   4       12.88        8.84      1.75 o 
   3  13   4        9.46       10.93      1.96 o 
   0  14   4        0.04        1.33      2.27 o 
   1  14   4        1.58        2.62      1.67 o 
   2  14   4       16.28       17.68      2.72 o 
   3  14   4       18.90       17.34      2.70 o 
   0  15   4       28.85       41.07      5.24 o 
   1  15   4       26.65       26.62      3.17 o 
   2  15   4        9.25        7.15      2.96 o 
   0  16   4       33.59       45.94      5.80 o 
   1  16   4        8.00        5.96      2.22 o 
   1   0   5    12422.24    12166.93     71.04 o 
   2   0   5      736.06      788.57      9.12 o 
   3   0   5        8.25        8.63      1.95 o 
   4   0   5       16.59       17.70      2.82 o 
   5   0   5        7.39        7.88      4.44 o 
   6   0   5        0.12       -3.91      4.59 o 
   0   1   5     1268.08     1286.76      9.79 o 
   1   1   5    27997.50    26767.07    175.08 o 
   2   1   5     1657.39     1743.01     11.39 o 
   3   1   5       46.59       53.53      1.94 o 
   4   1   5      206.49      201.63      4.48 o 
   5   1   5        8.76       12.96      2.22 o 
   6   1   5        0.31       -0.56      3.69 o 
   0   2   5      908.92      926.26      7.59 o 
   1   2   5     1456.86     1387.34      7.19 o 
   2   2   5     1581.63     1623.64     10.97 o 
   3   2   5       68.77       69.72      2.60 o 
   4   2   5       29.87       27.74      2.14 o 
   5   2   5       96.49       94.99      5.08 o 
   0   3   5     1052.93      902.36     10.11 o 
   1   3   5      867.52      880.63      4.68 o 
   2   3   5      969.66     1014.82      6.15 o 
   3   3   5       26.71       26.18      1.36 o 
   4   3   5      138.36      145.55      5.26 o 
   5   3   5       74.62       69.48      4.67 o 
   0   4   5      757.47      747.52      5.99 o 
   1   4   5     1044.55     1071.77      5.88 o 
   2   4   5      249.45      238.25      2.64 o 
   3   4   5      624.89      636.21      6.41 o 
   4   4   5      265.29      260.04      6.40 o 
   5   4   5       26.79       29.83      3.65 o 
   0   5   5     2007.78     2085.89     12.70 o 
   1   5   5     2533.51     2599.72     12.24 o 
   2   5   5     1005.96     1010.22      6.59 o 
   3   5   5       27.62       29.50      2.30 o 
   4   5   5       35.78       36.43      3.08 o 
   5   5   5       16.08       11.51      2.66 o 
   0   6   5     1772.82     1846.14     12.09 o 
   1   6   5      151.43      160.05      3.02 o 
   2   6   5      475.87      480.21      4.89 o 
   3   6   5      258.74      251.28      4.91 o 
   4   6   5      181.43      186.57      4.96 o 
   5   6   5       44.50       51.49      4.51 o 
   0   7   5      157.33      147.86      3.59 o 
   1   7   5       22.06       25.05      1.20 o 
   2   7   5      152.56      152.81      3.30 o 
   3   7   5      112.66      113.01      3.27 o 
   4   7   5       83.68       88.94      4.75 o 
   5   7   5       14.24       10.08      3.13 o 
   0   8   5      134.43      157.45      3.27 o 
   1   8   5      431.63      419.14      4.44 o 
   2   8   5       13.35       11.40      1.27 o 
   3   8   5      170.78      178.69      4.60 o 
   4   8   5       48.87       45.59      3.11 o 
   5   8   5      152.70      152.43      6.65 o 
   0   9   5      110.47      100.21      3.19 o 
   1   9   5       71.57       79.07      3.11 o 
   2   9   5      308.88      290.02      4.90 o 
   3   9   5      364.70      345.92      6.55 o 
   4   9   5        6.78        7.00      1.91 o 
   5   9   5       12.20       15.51      4.49 o 
   0  10   5        9.17        7.01      1.64 o 
   1  10   5      504.25      485.95      6.56 o 
   2  10   5      131.88      131.64      3.51 o 
   3  10   5       17.13       18.48      2.14 o 
   4  10   5        2.41        2.20      1.63 o 
   0  11   5      554.37      565.68     12.65 o 
   1  11   5       58.54       62.57      2.78 o 
   2  11   5        9.51        9.91      1.54 o 
   3  11   5        5.83        3.45      1.47 o 
   4  11   5       33.22       26.91      2.83 o 
   0  12   5        7.53        9.47      2.66 o 
   1  12   5       16.37       18.09      2.23 o 
   2  12   5       53.07       54.10      2.65 o 
   3  12   5       65.80       68.22      3.46 o 
   4  12   5       21.16       20.61      3.12 o 
   0  13   5      138.83      144.27      7.18 o 
   1  13   5       47.67       49.19      3.54 o 
   2  13   5       22.33       22.93      2.56 o 
   3  13   5        1.06        2.60      1.69 o 
   0  14   5        7.14       11.28      3.15 o 
   1  14   5        6.58        4.51      1.85 o 
   2  14   5       20.42       14.76      3.16 o 
   3  14   5        2.68        0.17      1.84 o 
   0  15   5        8.32       14.74      3.65 o 
   1  15   5       10.82       17.17      2.77 o 
   2  15   5        2.05        4.01      1.99 o 
   0  16   5       54.18       63.67      6.49 o 
   1  16   5       14.84       17.93      3.32 o 
   0   0   6       62.63       53.91      2.03 o 
   1   0   6      172.04      168.64      3.84 o 
   2   0   6     1271.93     1370.62     14.44 o 
   3   0   6       60.20       58.27      4.04 o 
   4   0   6        0.01       -0.39      1.51 o 
   5   0   6       29.28       31.53      4.53 o 
   6   0   6        3.81        7.93      6.19 o 
   0   1   6     3485.59     3394.62     19.11 o 
   1   1   6     4350.01     4250.25     19.87 o 
   2   1   6      104.42      129.42      2.33 o 
   3   1   6      331.37      342.50      4.55 o 
   4   1   6       53.43       46.00      2.52 o 
   5   1   6       54.98       50.83      3.55 o 
   0   2   6      168.17      150.09      2.22 o 
   1   2   6      340.66      338.84      3.12 o 
   2   2   6      358.02      399.46      5.86 o 
   3   2   6      183.48      181.30      3.14 o 
   4   2   6      156.89      159.49      4.63 o 
   5   2   6        5.99        6.76      2.21 o 
   0   3   6     2076.37     2085.37     12.03 o 
   1   3   6      375.95      364.31      2.95 o 
   2   3   6      216.10      219.68      3.55 o 
   3   3   6      198.66      207.86      3.33 o 
   4   3   6      209.10      220.28      5.59 o 
   5   3   6       90.23       88.27      5.15 o 
   0   4   6      461.63      422.97      4.38 o 
   1   4   6      152.45      171.87      2.07 o 
   2   4   6      130.17      127.21      2.04 o 
   3   4   6        1.39        0.72      0.78 o 
   4   4   6      281.21      297.54      9.30 o 
   5   4   6        4.05        4.11      2.20 o 
   0   5   6      151.02      142.75      2.64 o 
   1   5   6     1420.87     1491.02     11.04 o 
   2   5   6       61.99       55.46      1.71 o 
   3   5   6      148.65      143.40      3.80 o 
   4   5   6       27.64       31.07      3.30 o 
   5   5   6       40.13       39.43      4.11 o 
   0   6   6        8.01        5.57      0.90 o 
   1   6   6     2409.14     2533.47     13.76 o 
   2   6   6       70.41       71.47      1.88 o 
   3   6   6      208.06      200.19      5.33 o 
   4   6   6       46.21       46.52      3.91 o 
   5   6   6       27.13       31.98      3.85 o 
   0   7   6      274.33      305.50      5.39 o 
   1   7   6       30.85       35.70      1.69 o 
   2   7   6       84.85       87.56      2.42 o 
   3   7   6       36.46       33.90      2.38 o 
   4   7   6       21.73       23.02      3.07 o 
   5   7   6       16.01       12.74      2.96 o 
   0   8   6       42.72       45.49      1.95 o 
   1   8   6      104.84      102.24      2.80 o 
   2   8   6      254.59      261.52      4.25 o 
   3   8   6      218.44      221.76      6.34 o 
   4   8   6       29.24       22.87      3.07 o 
   5   8   6       11.38       12.53      4.19 o 
   0   9   6       18.01       18.68      1.74 o 
   1   9   6       47.44       48.80      2.08 o 
   2   9   6       94.73       96.88      2.80 o 
   3   9   6      180.56      172.10      4.41 o 
   4   9   6       21.64       22.82      3.25 o 
   0  10   6      404.69      411.17      9.85 o 
   1  10   6       31.04       36.26      2.02 o 
   2  10   6      405.19      381.35      5.86 o 
   3  10   6       55.97       55.61      3.01 o 
   4  10   6       11.34       12.23      2.76 o 
   0  11   6        0.02       -0.57      1.69 o 
   1  11   6       15.67       12.52      1.62 o 
   2  11   6      228.97      220.52      4.64 o 
   3  11   6       29.50       32.59      2.72 o 
   4  11   6        4.83        5.69      2.39 o 
   0  12   6       58.97       57.84      7.41 o 
   1  12   6       71.45       69.15      3.69 o 
   2  12   6       54.65       57.90      2.85 o 
   3  12   6       29.27       29.81      2.77 o 
   4  12   6        9.96        6.48      2.74 o 
   0  13   6      298.07      267.25      9.64 o 
   1  13   6       55.66       55.92      3.71 o 
   2  13   6       37.50       30.00      2.58 o 
   3  13   6       11.18        8.92      2.61 o 
   0  14   6        5.92        9.74      3.84 o 
   1  14   6       35.65       31.04      3.15 o 
   2  14   6        1.86        4.99      2.25 o 
   3  14   6       10.82       12.19      2.56 o 
   0  15   6        1.25        2.21      2.52 o 
   1  15   6       10.50        6.85      2.25 o 
   2  15   6        9.82        7.37      2.29 o 
   0  16   6        0.83        4.76      3.06 o 
   1   0   7      149.31      148.62      5.60 o 
   2   0   7     1477.96     1574.20     15.58 o 
   3   0   7        1.98        3.07      1.40 o 
   4   0   7        1.42        1.14      1.74 o 
   5   0   7      101.93      110.31      6.81 o 
   0   1   7      533.74      480.86      4.91 o 
   1   1   7      656.62      681.35      5.46 o 
   2   1   7     1781.88     1888.05     15.92 o 
   3   1   7       32.49       36.90      2.02 o 
   4   1   7      126.61      132.57      5.76 o 
   5   1   7       13.74       15.00      2.42 o 
   0   2   7      263.28      248.78      3.04 o 
   1   2   7      569.37      582.64      8.07 o 
   2   2   7      476.69      471.61      4.55 o 
   3   2   7       93.67       90.46      2.40 o 
   4   2   7      148.47      151.84      4.13 o 
   5   2   7       45.48       44.94      3.92 o 
   0   3   7        9.53        9.73      0.84 o 
   1   3   7      207.32      208.95      2.12 o 
   2   3   7      197.63      202.27      3.83 o 
   3   3   7       65.25       59.02      2.59 o 
   4   3   7      310.76      318.50     11.84 o 
   5   3   7       10.30        9.45      3.12 o 
   0   4   7      285.25      270.16      4.64 o 
   1   4   7       59.81       71.38      2.16 o 
   2   4   7      334.86      362.71      3.53 o 
   3   4   7      300.51      298.54      5.00 o 
   4   4   7      126.32      115.75      5.06 o 
   5   4   7        8.73        4.96      2.34 o 
   0   5   7        0.00        0.00      0.52 o 
   1   5   7      282.15      292.93      3.10 o 
   2   5   7      488.17      493.49      6.29 o 
   3   5   7       47.40       45.94      2.69 o 
   4   5   7      141.03      134.66      5.49 o 
   5   5   7        2.19        1.16      2.50 o 
   0   6   7      997.62     1022.59      8.42 o 
   1   6   7      242.01      248.49      3.07 o 
   2   6   7      109.14      109.62      2.39 o 
   3   6   7      338.88      331.19      7.34 o 
   4   6   7       14.77       15.62      2.91 o 
   5   6   7       23.78       21.37      3.93 o 
   0   7   7        7.72       12.76      1.21 o 
   1   7   7      326.39      334.90      3.99 o 
   2   7   7        8.85        8.03      1.13 o 
   3   7   7       76.23       72.31      3.43 o 
   4   7   7       35.07       35.64      4.01 o 
   5   7   7        0.30        0.03      2.12 o 
   0   8   7        0.09       -1.00      0.71 o 
   1   8   7       11.65       11.53      1.06 o 
   2   8   7      409.73      378.57      6.11 o 
   3   8   7       43.85       51.47      2.95 o 
   4   8   7       13.51       15.79      2.83 o 
   5   8   7       20.16       25.73      5.33 o 
   0   9   7      485.16      449.00     12.10 o 
   1   9   7      345.15      331.58      4.81 o 
   2   9   7      151.59      144.71      3.56 o 
   3   9   7       95.88       87.05      3.65 o 
   4   9   7        7.41        6.49      2.93 o 
   0  10   7      180.25      165.53      5.24 o 
   1  10   7      172.72      178.79      4.33 o 
   2  10   7        9.23        9.88      1.53 o 
   3  10   7       99.97      102.34      3.97 o 
   4  10   7        5.27       11.17      2.76 o 
   0  11   7      354.96      309.91     24.25 o 
   1  11   7       46.04       51.62      2.64 o 
   2  11   7       81.71       83.00      3.13 o 
   3  11   7       28.14       23.89      2.90 o 
   4  11   7       26.24       26.81      3.71 o 
   0  12   7       52.42       55.90      4.93 o 
   1  12   7        1.02        4.31      1.39 o 
   2  12   7        9.92        8.97      1.60 o 
   3  12   7       50.15       52.26      3.44 o 
   0  13   7       25.85       30.29      4.17 o 
   1  13   7       34.44       34.78      3.17 o 
   2  13   7       26.69       28.00      2.68 o 
   3  13   7       20.95       17.40      2.42 o 
   0  14   7       56.68       55.97      5.52 o 
   1  14   7        1.59        0.30      1.62 o 
   2  14   7       20.51       24.77      3.60 o 
   0  15   7       24.00       25.22      4.53 o 
   1  15   7        9.22       12.76      2.57 o 
   2  15   7       10.24        6.41      3.43 o 
   0  16   7        0.67        1.34      2.77 o 
   0   0   8      774.27      790.93      9.71 o 
   1   0   8       35.93       30.17      1.76 o 
   2   0   8       34.08       33.96      2.35 o 
   3   0   8      129.81      129.97      4.67 o 
   4   0   8        2.98        3.00      1.87 o 
   5   0   8       18.93       17.67      3.89 o 
   0   1   8       57.30       58.08      2.29 o 
   1   1   8     1399.38     1345.41      8.65 o 
   2   1   8     1631.98     1623.93     12.73 o 
   3   1   8        1.19        2.98      0.96 o 
   4   1   8      124.36      125.98      3.76 o 
   5   1   8       27.89       32.09      3.59 o 
   0   2   8     4350.81     4239.29     23.57 o 
   1   2   8       90.89       82.67      1.55 o 
   2   2   8        7.95        6.21      0.77 o 
   3   2   8       42.93       43.51      2.51 o 
   4   2   8      269.44      271.90      5.95 o 
   5   2   8       76.65       75.38      6.57 o 
   0   3   8     2180.46     2249.40     15.82 o 
   1   3   8      198.20      193.76      2.09 o 
   2   3   8     1399.85     1417.47     11.00 o 
   3   3   8       45.48       42.23      1.99 o 
   4   3   8       26.67       27.67      2.67 o 
   5   3   8       40.92       35.59      4.28 o 
   0   4   8     1137.03     1185.17      9.48 o 
   1   4   8      132.87      140.89      2.67 o 
   2   4   8      100.06       97.39      1.87 o 
   3   4   8      169.75      165.02      3.82 o 
   4   4   8      275.56      287.22      9.32 o 
   5   4   8       47.69       47.11      4.35 o 
   0   5   8      415.91      409.83      5.32 o 
   1   5   8      746.10      773.54      4.88 o 
   2   5   8      342.75      332.47      4.42 o 
   3   5   8       23.50       27.11      2.47 o 
   4   5   8      339.43      358.31     10.83 o 
   5   5   8       39.46       47.45      4.44 o 
   0   6   8      792.07      877.80      7.82 o 
   1   6   8      142.00      144.51      2.01 o 
   2   6   8       28.00       27.95      1.88 o 
   3   6   8       44.55       45.39      2.82 o 
   4   6   8       40.44       43.32      3.87 o 
   5   6   8       12.45        8.48      3.00 o 
   0   7   8      492.88      468.19      5.69 o 
   1   7   8      279.00      267.60      3.68 o 
   2   7   8      347.50      340.03      5.81 o 
   3   7   8      138.26      131.98      4.27 o 
   4   7   8        5.44        7.15      2.32 o 
   5   7   8        7.11        4.08      2.43 o 
   0   8   8       15.77       16.75      1.48 o 
   1   8   8      165.24      169.79      3.30 o 
   2   8   8      110.28      104.53      2.94 o 
   3   8   8      305.13      311.13      6.72 o 
   4   8   8       21.11       24.46      3.20 o 
   5   8   8       30.04       33.27      5.67 o 
   0   9   8      398.97      390.54      7.75 o 
   1   9   8        3.65        2.88      1.55 o 
   2   9   8      121.75      128.82      3.42 o 
   3   9   8      145.47      150.82      5.19 o 
   4   9   8       11.11       10.31      2.64 o 
   0  10   8       72.24       85.41      7.22 o 
   1  10   8       66.67       63.50      2.49 o 
   2  10   8      194.95      185.28      4.21 o 
   3  10   8       52.05       50.73      3.16 o 
   4  10   8        9.75        5.68      3.50 o 
   0  11   8      265.60      257.39      8.58 o 
   1  11   8      329.15      315.06      5.58 o 
   2  11   8       23.09       25.58      2.36 o 
   3  11   8       23.00       28.92      2.77 o 
   4  11   8       21.55       22.06      3.48 o 
   0  12   8      336.13      310.52      9.99 o 
   1  12   8      383.23      376.93      7.09 o 
   2  12   8       15.33       10.89      2.04 o 
   3  12   8       18.23       18.39      2.47 o 
   0  13   8       46.68       53.16      7.41 o 
   1  13   8      239.85      242.81      6.68 o 
   2  13   8       65.54       61.59      3.80 o 
   3  13   8       37.56       39.62      5.05 o 
   0  14   8        0.63       -2.64      1.76 o 
   1  14   8        4.09        2.22      1.78 o 
   2  14   8        3.45        2.62      2.22 o 
   0  15   8        3.68       -1.90      2.35 o 
   1  15   8       24.35       26.05      3.27 o 
   1   0   9      573.82      575.04      8.68 o 
   2   0   9     2503.65     2617.71     43.08 o 
   3   0   9        0.48        1.02      1.19 o 
   4   0   9       20.89       18.73      2.80 o 
   5   0   9       16.62       20.76      8.54 o 
   0   1   9      350.08      336.36      5.02 o 
   1   1   9     1833.60     1823.09     10.96 o 
   2   1   9     4301.56     4356.37     46.98 o 
   3   1   9       90.49      101.28      3.51 o 
   4   1   9       95.24       89.38      4.11 o 
   5   1   9       17.43       15.80      2.48 o 
   0   2   9       84.94       96.44      2.08 o 
   1   2   9      568.80      570.47      6.24 o 
   2   2   9      720.71      726.08      8.46 o 
   3   2   9       63.73       63.47      2.87 o 
   4   2   9       62.23       62.33      3.21 o 
   5   2   9        4.34        3.44      2.21 o 
   0   3   9      431.52      481.31      4.97 o 
   1   3   9      476.44      503.31      3.65 o 
   2   3   9      639.42      652.77      5.82 o 
   3   3   9       83.24       80.69      2.97 o 
   4   3   9       83.15       82.91      3.94 o 
   5   3   9       68.90       70.51      5.01 o 
   0   4   9       23.02       19.72      1.23 o 
   1   4   9        6.77        7.09      0.65 o 
   2   4   9      278.35      271.79      5.54 o 
   3   4   9       75.55       70.39      2.70 o 
   4   4   9       93.36      101.36      4.98 o 
   5   4   9        8.53        9.75      2.71 o 
   0   5   9        5.98        2.94      0.75 o 
   1   5   9      242.98      246.15      2.63 o 
   2   5   9      216.28      215.88      4.92 o 
   3   5   9      622.98      622.81      8.72 o 
   4   5   9       20.19       19.69      2.89 o 
   5   5   9        4.31        2.53      2.93 o 
   0   6   9      160.64      171.59      3.30 o 
   1   6   9       58.10       62.31      1.42 o 
   2   6   9       26.97       26.89      1.63 o 
   3   6   9      173.69      183.02      7.53 o 
   4   6   9        1.74        0.76      1.72 o 
   5   6   9        1.55        0.08      2.21 o 
   0   7   9        3.05        3.82      0.91 o 
   1   7   9      349.31      355.49      4.38 o 
   2   7   9       40.72       40.80      2.31 o 
   3   7   9      349.95      346.25     11.49 o 
   4   7   9       47.11       52.38      4.33 o 
   5   7   9        1.27        1.18      2.36 o 
   0   8   9        0.21        0.99      0.84 o 
   1   8   9      114.52      127.68      2.71 o 
   2   8   9      445.80      431.61      7.18 o 
   3   8   9       25.70       25.90      2.69 o 
   4   8   9        9.27        3.77      2.20 o 
   5   8   9       19.32       33.29      5.89 o 
   0   9   9        0.00       -1.93      1.29 o 
   1   9   9       93.64       96.45      2.76 o 
   2   9   9      311.29      320.92      5.90 o 
   3   9   9       91.51       87.23      3.76 o 
   4   9   9        1.91       -0.47      2.09 o 
   0  10   9     1149.80     1088.98     14.43 o 
   1  10   9       26.33       30.30      1.96 o 
   2  10   9       82.60       77.50      3.36 o 
   3  10   9      111.31      117.84      4.19 o 
   4  10   9        7.69        0.59      2.63 o 
   0  11   9        0.14        0.38      2.85 o 
   1  11   9       74.81       68.83      5.10 o 
   2  11   9       31.69       36.51      2.70 o 
   3  11   9       82.87       83.03      4.45 o 
   4  11   9       16.70       15.40      3.63 o 
   0  12   9        3.75        5.31      3.50 o 
   1  12   9       23.18       27.74      2.84 o 
   2  12   9        5.32        3.30      1.64 o 
   3  12   9       21.12       25.93      2.76 o 
   0  13   9       25.26       29.15      4.25 o 
   1  13   9        7.02        5.21      1.85 o 
   2  13   9       11.93       11.71      2.39 o 
   3  13   9       25.33       30.69      4.27 o 
   0  14   9        5.49        3.92      2.58 o 
   1  14   9       14.29       24.77      2.98 o 
   2  14   9       17.08       21.41      3.56 o 
   0  15   9        0.69        1.66      2.43 o 
   1  15   9        8.93       10.23      2.36 o 
   0   0  10     1296.88     1258.48     14.22 o 
   1   0  10      831.21      864.50     17.63 o 
   2   0  10     1964.56     1937.16     45.14 o 
   3   0  10       10.33        7.04      1.75 o 
   4   0  10       10.66       15.47      2.66 o 
   5   0  10        4.51        7.09      3.16 o 
   0   1  10      879.10      853.91      9.04 o 
   1   1  10      329.48      331.80      4.04 o 
   2   1  10     2863.15     2914.66     24.00 o 
   3   1  10      487.67      482.06      7.85 o 
   4   1  10      111.06      106.19      3.59 o 
   5   1  10        6.33        3.47      1.98 o 
   0   2  10      150.07      155.89      2.75 o 
   1   2  10      817.97      879.81      5.89 o 
   2   2  10      629.85      625.23      6.50 o 
   3   2  10       83.65       86.38      2.94 o 
   4   2  10       34.63       36.68      2.63 o 
   5   2  10       20.47       11.29      2.76 o 
   0   3  10       50.36       42.24      1.62 o 
   1   3  10     1060.74     1063.57      6.18 o 
   2   3  10      192.96      200.47      4.57 o 
   3   3  10      206.17      204.65      3.92 o 
   4   3  10      170.10      161.50      5.09 o 
   5   3  10       31.85       29.38      3.97 o 
   0   4  10        4.05        7.52      0.94 o 
   1   4  10      751.98      765.48      5.28 o 
   2   4  10       29.14       29.00      1.64 o 
   3   4  10      140.73      140.65      3.63 o 
   4   4  10       48.55       48.95      4.00 o 
   5   4  10        0.97        0.15      2.06 o 
   0   5  10     3647.08     3907.81     21.97 o 
   1   5  10      977.98     1020.35      6.09 o 
   2   5  10      186.22      177.36      4.11 o 
   3   5  10      261.41      257.03      5.71 o 
   4   5  10        8.14        9.92      2.43 o 
   5   5  10        9.44        8.71      2.82 o 
   0   6  10      586.98      632.37      6.70 o 
   1   6  10        3.10        3.96      0.59 o 
   2   6  10      237.71      251.76      4.16 o 
   3   6  10       77.52       81.94      4.44 o 
   4   6  10       18.13       14.24      2.67 o 
   5   6  10        0.81       -2.08      2.05 o 
   0   7  10       60.99       68.45      2.34 o 
   1   7  10       83.93       84.43      2.37 o 
   2   7  10      373.33      370.63      5.96 o 
   3   7  10      206.70      192.90      6.30 o 
   4   7  10        3.95        1.49      2.07 o 
   5   7  10        1.56       -4.02      2.95 o 
   0   8  10       81.00       91.19      2.77 o 
   1   8  10      219.55      235.93      3.70 o 
   2   8  10      217.65      215.17      5.25 o 
   3   8  10       32.03       29.09      3.28 o 
   4   8  10        4.66        2.93      2.10 o 
   0   9  10       48.79       55.17      3.37 o 
   1   9  10      191.47      186.61      4.00 o 
   2   9  10      215.60      211.54      4.90 o 
   3   9  10       31.77       43.69      3.49 o 
   4   9  10       33.15       35.53      4.01 o 
   0  10  10       65.16       60.74      5.11 o 
   1  10  10      283.26      279.76      4.78 o 
   2  10  10      151.11      143.75      4.22 o 
   3  10  10       36.24       33.66      3.28 o 
   4  10  10        5.04        1.31      2.21 o 
   0  11  10      121.07      112.47      6.34 o 
   1  11  10       16.25       19.51      2.06 o 
   2  11  10       97.03       95.27      3.76 o 
   3  11  10       20.51       19.24      2.75 o 
   4  11  10        4.07        1.08      5.19 o 
   0  12  10      195.51      177.64      7.72 o 
   1  12  10        5.99        5.11      2.01 o 
   2  12  10       80.12       77.71      3.96 o 
   3  12  10        5.40        3.95      2.08 o 
   0  13  10        1.89        2.72      2.34 o 
   1  13  10       17.05       13.90      2.68 o 
   2  13  10        7.33        6.13      2.97 o 
   3  13  10       19.67       25.50      2.90 o 
   0  14  10        3.18        5.02      6.46 o 
   1  14  10       86.61       94.35     10.21 o 
   2  14  10        0.21       -2.74      1.98 o 
   0  15  10        8.99        7.47      3.33 o 
   1  15  10        5.03        7.36      2.35 o 
   1   0  11     6590.76     6839.44     44.53 o 
   2   0  11      607.56      612.91     29.92 o 
   3   0  11      136.92      129.25     11.12 o 
   4   0  11       14.79       18.13      2.84 o 
   5   0  11        9.12        6.51      3.24 o 
   0   1  11      187.04      193.18      4.10 o 
   1   1  11      527.93      557.22      5.53 o 
   2   1  11      149.30      148.75      3.67 o 
   3   1  11       39.00       34.78      2.12 o 
   4   1  11       45.71       44.61      2.75 o 
   5   1  11        1.89        1.57      1.75 o 
   0   2  11      158.10      162.87      3.27 o 
   1   2  11       95.19      107.02      2.08 o 
   2   2  11      667.74      631.47      6.66 o 
   3   2  11       36.73       39.89      3.14 o 
   4   2  11       61.77       58.17      3.08 o 
   5   2  11        0.84       -0.41      1.98 o 
   0   3  11       10.55        8.08      0.94 o 
   1   3  11      317.96      310.15      3.19 o 
   2   3  11      241.41      247.52      4.39 o 
   3   3  11      729.94      727.76     10.42 o 
   4   3  11       11.70       10.04      2.46 o 
   5   3  11        2.23        4.94      2.38 o 
   0   4  11        4.89        8.97      1.04 o 
   1   4  11       29.40       34.58      1.84 o 
   2   4  11      394.44      402.32      4.42 o 
   3   4  11      158.52      160.69      4.48 o 
   4   4  11      130.76      141.01      5.82 o 
   5   4  11        0.29       -0.69      2.16 o 
   0   5  11      467.35      528.99      6.55 o 
   1   5  11       55.40       59.97      1.56 o 
   2   5  11      715.63      727.57      7.60 o 
   3   5  11      412.43      395.98      9.42 o 
   4   5  11       42.34       49.68      4.22 o 
   5   5  11       15.95       17.38      3.22 o 
   0   6  11       12.43       12.36      1.30 o 
   1   6  11       16.20       17.44      0.96 o 
   2   6  11       30.03       31.91      1.81 o 
   3   6  11       35.06       35.21      3.35 o 
   4   6  11       50.22       56.31      4.52 o 
   5   6  11        2.48        2.83      2.41 o 
   0   7  11     1269.22     1297.36     10.87 o 
   1   7  11       71.01       73.45      2.55 o 
   2   7  11      697.02      684.86      9.50 o 
   3   7  11       29.82       28.52      4.13 o 
   4   7  11       26.51       22.21      3.21 o 
   5   7  11       14.46       18.92      7.55 o 
   0   8  11       36.96       39.64      2.09 o 
   1   8  11      162.37      159.44      3.11 o 
   2   8  11      123.17      131.19      3.82 o 
   3   8  11      156.00      165.32      9.08 o 
   4   8  11        9.91       11.09      3.62 o 
   0   9  11      183.89      190.08      8.53 o 
   1   9  11      191.74      204.33      3.96 o 
   2   9  11       82.01       84.08      3.42 o 
   3   9  11       77.22       86.93      5.02 o 
   4   9  11       61.58       66.50      5.11 o 
   0  10  11       81.83       76.56      4.01 o 
   1  10  11      250.51      233.23      7.19 o 
   2  10  11       42.19       42.15      2.96 o 
   3  10  11        2.90        5.12      2.06 o 
   4  10  11       11.96       19.53      3.72 o 
   0  11  11        2.83        0.23      1.86 o 
   1  11  11       37.08       40.02      3.30 o 
   2  11  11        8.22        9.05      1.77 o 
   3  11  11       16.13       18.16      2.84 o 
   4  11  11       39.58       43.77      6.49 o 
   0  12  11       42.23       45.63      4.74 o 
   1  12  11       44.08       44.36      3.04 o 
   2  12  11       46.88       43.86      3.95 o 
   3  12  11        3.05        2.91      1.94 o 
   0  13  11        0.11        1.09      2.24 o 
   1  13  11       32.21       36.87      4.03 o 
   2  13  11       16.38       11.40      2.51 o 
   3  13  11       24.50       23.63      3.55 o 
   0  14  11        6.18        5.84      3.05 o 
   1  14  11       15.40       13.36      3.48 o 
   2  14  11       22.79       25.99      5.64 o 
   0  15  11        0.31       -0.89      2.47 o 
   1  15  11        3.33        4.34      2.56 o 
   0   0  12        0.07       -0.84      1.14 o 
   1   0  12      850.29      944.46     11.26 o 
   2   0  12      212.56      218.17      5.59 o 
   3   0  12      217.38      219.40      6.39 o 
   4   0  12        9.29       11.75      3.94 o 
   5   0  12        7.15       11.93      3.75 o 
   0   1  12        8.44        8.39      1.24 o 
   1   1  12       86.52       90.67      2.28 o 
   2   1  12      185.59      191.82      3.71 o 
   3   1  12       82.38       84.11      2.96 o 
   4   1  12       76.31       70.02      4.27 o 
   5   1  12        6.02        7.06      2.47 o 
   0   2  12      412.67      392.68      7.40 o 
   1   2  12      459.53      462.93      4.55 o 
   2   2  12      100.58      106.69      3.49 o 
   3   2  12      402.63      392.46      9.62 o 
   4   2  12        5.92        6.22      1.88 o 
   5   2  12        5.56        6.94      2.57 o 
   0   3  12      464.89      485.13      6.13 o 
   1   3  12       75.06       78.40      1.73 o 
   2   3  12      209.62      206.44      3.63 o 
   3   3  12      161.59      164.61      4.31 o 
   4   3  12       76.04       79.97      5.78 o 
   5   3  12       30.44       36.89      4.08 o 
   0   4  12      226.78      241.36      4.80 o 
   1   4  12      316.90      316.01      3.37 o 
   2   4  12       70.27       70.69      2.27 o 
   3   4  12      771.18      775.29      8.90 o 
   4   4  12       30.36       28.97      6.05 o 
   5   4  12        0.22        1.81      2.29 o 
   0   5  12       38.93       35.54      2.62 o 
   1   5  12      468.48      484.87      4.42 o 
   2   5  12       57.50       56.52      2.77 o 
   3   5  12       14.48       17.85      1.80 o 
   4   5  12       27.21       24.47      3.27 o 
   5   5  12        0.06       -0.48      2.28 o 
   0   6  12      400.71      417.47      7.81 o 
   1   6  12      145.79      138.13      2.24 o 
   2   6  12       54.74       58.57      2.43 o 
   3   6  12      342.15      347.31      8.38 o 
   4   6  12        6.93        7.60      2.54 o 
   5   6  12        6.59        5.65      2.97 o 
   0   7  12        0.47        0.71      0.97 o 
   1   7  12       54.03       55.06      1.95 o 
   2   7  12       56.29       58.54      2.44 o 
   3   7  12       35.39       44.47      3.85 o 
   4   7  12       21.43       25.69      3.44 o 
   0   8  12       58.22       55.38      2.40 o 
   1   8  12       56.14       58.22      2.11 o 
   2   8  12      169.77      166.73      5.53 o 
   3   8  12       65.96       62.63      4.39 o 
   4   8  12        0.16       -0.72      2.05 o 
   0   9  12        1.80        3.36      1.85 o 
   1   9  12        1.51        0.24      0.81 o 
   2   9  12       51.15       50.77      2.90 o 
   3   9  12       26.64       24.40      3.19 o 
   4   9  12       41.08       44.51      4.47 o 
   0  10  12       57.70       51.97      5.06 o 
   1  10  12      218.13      209.10      4.74 o 
   2  10  12      172.35      163.34      5.51 o 
   3  10  12       29.40       31.93      4.28 o 
   4  10  12       24.19       23.63      4.32 o 
   0  11  12        1.10       -2.38      1.58 o 
   1  11  12       46.57       48.14      3.64 o 
   2  11  12       10.83        8.50      1.84 o 
   3  11  12       23.26       21.90      3.04 o 
   0  12  12       23.33       31.71      5.80 o 
   1  12  12      122.54      109.83      4.78 o 
   2  12  12       58.45       69.52      3.99 o 
   3  12  12       33.53       36.94      3.66 o 
   0  13  12       19.36       23.49      4.04 o 
   1  13  12       22.26       28.55      3.67 o 
   2  13  12       14.98       12.41      3.49 o 
   0  14  12       12.45       21.81      4.17 o 
   1  14  12       28.19       34.56      4.19 o 
   2  14  12       18.07       14.97      3.23 o 
   0  15  12        2.62        2.61      3.05 o 
   1   0  13      225.55      232.41      5.23 o 
   2   0  13       17.39       17.72      2.10 o 
   3   0  13     1019.60     1001.32     16.13 o 
   4   0  13       62.33       66.93      4.58 o 
   5   0  13        0.20       -1.18      2.43 o 
   0   1  13      724.32      730.38      9.26 o 
   1   1  13       23.45       22.26      1.40 o 
   2   1  13        4.20        5.35      1.05 o 
   3   1  13      136.00      135.53      3.70 o 
   4   1  13      109.95       99.06      4.25 o 
   5   1  13        1.61        3.24      2.36 o 
   0   2  13      223.60      226.79      4.55 o 
   1   2  13      534.61      522.98      5.02 o 
   2   2  13      114.34      116.61      3.03 o 
   3   2  13      407.05      396.15      6.81 o 
   4   2  13       16.86       17.36      2.07 o 
   5   2  13        0.33       -1.32      2.12 o 
   0   3  13      358.53      380.38      4.98 o 
   1   3  13       30.12       30.02      1.44 o 
   2   3  13      222.34      229.97      5.01 o 
   3   3  13      452.84      436.58      9.21 o 
   4   3  13       41.23       35.61      2.62 o 
   5   3  13       13.07       12.29      2.98 o 
   0   4  13      476.18      506.68      6.02 o 
   1   4  13       79.94       83.83      2.18 o 
   2   4  13      502.21      500.93      5.88 o 
   3   4  13       40.41       44.78      2.54 o 
   4   4  13       66.58       61.41      4.65 o 
   5   4  13       11.56        8.96      4.49 o 
   0   5  13        7.35       13.90      1.36 o 
   1   5  13      239.87      238.37      3.47 o 
   2   5  13        1.89        0.26      1.72 o 
   3   5  13      151.03      149.08      4.62 o 
   4   5  13       21.39       22.04      3.27 o 
   5   5  13       36.42       44.86      4.75 o 
   0   6  13       12.61       12.08      1.32 o 
   1   6  13       25.55       28.28      1.36 o 
   2   6  13       57.41       53.34      3.92 o 
   3   6  13       61.96       66.11      4.35 o 
   4   6  13        2.59        2.98      2.24 o 
   5   6  13       25.15       25.81      6.18 o 
   0   7  13      128.47      127.06      3.30 o 
   1   7  13       59.16       58.72      2.27 o 
   2   7  13       96.39       95.31      4.79 o 
   3   7  13       36.82       44.68      4.50 o 
   4   7  13       27.18       29.92      3.79 o 
   0   8  13       42.79       45.22      2.31 o 
   1   8  13      648.75      670.88      7.37 o 
   2   8  13       45.75       54.24      3.88 o 
   3   8  13       87.32       84.71      5.04 o 
   4   8  13       18.53       20.00      3.35 o 
   0   9  13       89.16       87.54      4.17 o 
   1   9  13      176.24      180.02      3.91 o 
   2   9  13       20.56       21.07      2.22 o 
   3   9  13        0.48       -0.63      1.89 o 
   4   9  13       11.35        9.90      3.06 o 
   0  10  13        5.03        1.54      1.46 o 
   1  10  13      294.60      286.74      6.32 o 
   2  10  13       35.75       34.58      2.67 o 
   3  10  13       31.30       32.54      3.68 o 
   4  10  13       27.59       35.40      5.82 o 
   0  11  13        0.03        2.47      2.14 o 
   1  11  13      135.82      125.30      6.87 o 
   2  11  13       54.21       59.98      3.42 o 
   3  11  13       26.48       36.31      3.80 o 
   0  12  13      303.48      307.08     10.31 o 
   1  12  13       19.22       17.97      2.58 o 
   2  12  13      144.03      156.95      5.38 o 
   3  12  13        0.87       -0.26      1.97 o 
   0  13  13       12.69        9.31      3.30 o 
   1  13  13        3.60       -0.63      1.97 o 
   2  13  13       50.20       53.36      4.38 o 
   0  14  13       35.27       36.86      5.08 o 
   1  14  13       12.43       15.54      3.24 o 
   0   0  14       24.96       23.73      3.48 o 
   1   0  14      516.13      528.39      8.32 o 
   2   0  14        1.36        3.44      1.40 o 
   3   0  14      475.82      476.38      9.71 o 
   4   0  14       20.70       18.61      3.05 o 
   5   0  14        0.20       -0.77      2.60 o 
   0   1  14      577.89      594.31      8.53 o 
   1   1  14       88.19       87.74      2.39 o 
   2   1  14       76.12       68.03      2.45 o 
   3   1  14      538.59      539.31     13.00 o 
   4   1  14        7.84       11.55      2.06 o 
   5   1  14       18.28       15.86      3.53 o 
   0   2  14      248.75      236.91      4.38 o 
   1   2  14      155.94      163.50      3.26 o 
   2   2  14      243.76      242.05      4.35 o 
   3   2  14      802.88      795.10     16.44 o 
   4   2  14       11.28       14.05      3.19 o 
   5   2  14       20.39       26.74      4.92 o 
   0   3  14      824.09      795.82      8.65 o 
   1   3  14       50.42       54.74      1.83 o 
   2   3  14      309.39      317.37      4.69 o 
   3   3  14       19.12       20.35      1.98 o 
   4   3  14        9.80        6.50      1.60 o 
   5   3  14       12.44       13.69      3.66 o 
   0   4  14        0.98        0.64      0.76 o 
   1   4  14       33.92       33.73      1.60 o 
   2   4  14      289.81      288.63      5.82 o 
   3   4  14      204.18      201.92      7.51 o 
   4   4  14        0.09       -1.12      1.71 o 
   5   4  14       13.29       14.22      3.26 o 
   0   5  14      724.01      736.53      7.81 o 
   1   5  14       90.07       85.09      2.20 o 
   2   5  14       84.60       86.68      3.49 o 
   3   5  14        0.52        0.02      1.09 o 
   4   5  14        1.94        2.62      2.04 o 
   5   5  14        9.02        7.01      3.35 o 
   0   6  14       17.45       21.62      1.92 o 
   1   6  14       86.40       85.68      2.28 o 
   2   6  14      757.53      763.01     11.27 o 
   3   6  14       32.77       35.07      3.50 o 
   4   6  14       32.05       41.26      4.25 o 
   0   7  14       96.05       87.67      2.88 o 
   1   7  14      460.70      465.02      6.33 o 
   2   7  14      312.58      288.49      6.00 o 
   3   7  14        7.80        6.61      2.11 o 
   4   7  14        3.61        3.75      2.31 o 
   0   8  14       51.81       57.59      2.59 o 
   1   8  14       96.24       91.53      2.88 o 
   2   8  14       64.10       55.11      3.44 o 
   3   8  14       80.23       88.95      6.19 o 
   4   8  14       10.03        6.60      2.69 o 
   0   9  14       71.82       75.22      6.38 o 
   1   9  14      101.93      112.16      3.26 o 
   2   9  14       20.35       20.54      2.51 o 
   3   9  14      116.54      136.31      5.95 o 
   4   9  14       60.86       71.10      5.48 o 
   0  10  14        1.06        4.82      1.90 o 
   1  10  14       13.67       13.84      2.12 o 
   2  10  14       73.27       73.33      4.08 o 
   3  10  14        6.15        2.94      3.22 o 
   0  11  14       68.56       69.43      5.36 o 
   1  11  14       45.71       46.14      3.58 o 
   2  11  14       13.17       17.34      2.58 o 
   3  11  14        0.90        2.36      2.37 o 
   0  12  14       17.43       19.10      3.94 o 
   1  12  14       59.04       68.43      4.33 o 
   2  12  14        5.11        3.27      2.07 o 
   3  12  14       36.98       35.98      4.15 o 
   0  13  14       12.94       25.58      6.71 o 
   1  13  14       18.07       18.34      3.29 o 
   2  13  14       18.60       29.77      4.34 o 
   0  14  14       10.48        9.23      5.16 o 
   1  14  14        2.51        4.25      2.44 o 
   1   0  15       14.67       17.82      1.99 o 
   2   0  15      150.72      146.47      4.93 o 
   3   0  15      979.19      938.28     17.44 o 
   4   0  15       44.89       48.76      4.20 o 
   5   0  15       20.95       28.20      7.10 o 
   0   1  15      711.73      695.66     14.08 o 
   1   1  15      117.70      114.64      3.74 o 
   2   1  15       99.73      101.89      4.44 o 
   3   1  15      213.57      209.11      4.63 o 
   4   1  15       24.58       21.58      2.46 o 
   5   1  15        7.73        2.57      2.10 o 
   0   2  15        1.86        2.70      0.99 o 
   1   2  15       75.25       74.18      2.32 o 
   2   2  15      214.93      215.75      4.20 o 
   3   2  15      187.33      179.77      4.36 o 
   4   2  15       39.61       31.55      2.65 o 
   5   2  15       22.63       18.15      3.35 o 
   0   3  15      267.09      270.95      4.94 o 
   1   3  15      201.96      190.40      3.67 o 
   2   3  15       62.29       60.45      2.80 o 
   3   3  15       30.77       36.41      2.46 o 
   4   3  15        0.20        1.44      1.38 o 
   5   3  15        2.60        3.96      2.42 o 
   0   4  15      256.55      266.93      4.54 o 
   1   4  15      738.21      741.63      8.57 o 
   2   4  15      516.88      499.77      6.13 o 
   3   4  15      195.56      187.05      6.66 o 
   4   4  15        2.36        3.26      1.96 o 
   5   4  15        2.93        5.21      3.21 o 
   0   5  15      248.47      239.47      4.41 o 
   1   5  15      189.85      197.02      3.51 o 
   2   5  15      563.17      541.14      9.56 o 
   3   5  15        2.60        1.84      1.82 o 
   4   5  15       10.55        8.51      2.49 o 
   5   5  15       17.76       15.99      5.16 o 
   0   6  15       10.22        9.70      1.32 o 
   1   6  15      573.33      569.16      5.92 o 
   2   6  15      172.85      162.94      4.56 o 
   3   6  15       25.79       19.57      2.84 o 
   4   6  15       13.95       16.35      3.11 o 
   0   7  15      191.09      195.46      4.23 o 
   1   7  15       47.53       46.38      2.20 o 
   2   7  15        5.29        3.31      1.31 o 
   3   7  15       90.48       97.28      7.02 o 
   4   7  15       19.64       18.30      3.86 o 
   0   8  15       14.48       16.99      1.93 o 
   1   8  15      100.23      101.26      3.24 o 
   2   8  15       96.52       94.59      4.19 o 
   3   8  15       12.98       13.02      2.71 o 
   4   8  15       23.03       26.56      3.89 o 
   0   9  15        0.05        3.32      1.71 o 
   1   9  15      246.60      249.07      4.73 o 
   2   9  15       55.04       59.70      3.74 o 
   3   9  15       27.54       32.83      3.81 o 
   4   9  15       14.32       10.85      4.17 o 
   0  10  15        1.77        2.77      1.75 o 
   1  10  15       26.20       24.78      2.47 o 
   2  10  15       49.48       53.94      3.76 o 
   3  10  15        4.03        2.85      2.34 o 
   0  11  15      218.65      166.34     23.95 o 
   1  11  15       65.92       61.81      4.07 o 
   2  11  15        7.40       10.23      2.21 o 
   3  11  15       26.53       29.71      3.83 o 
   0  12  15        0.07       -1.49      3.39 o 
   1  12  15        6.57        5.05      2.15 o 
   2  12  15       35.19       40.95      3.93 o 
   0  13  15       84.75       90.26     10.45 o 
   1  13  15        5.92        4.48      2.51 o 
   2  13  15       16.45       17.78      3.61 o 
   0  14  15       10.50        3.50      5.00 o 
   1  14  15        2.82        3.12      2.57 o 
   0   0  16      193.95      202.63      9.04 o 
   1   0  16        7.31        5.22      1.44 o 
   2   0  16       70.76       72.85      5.07 o 
   3   0  16       10.22       10.02      2.29 o 
   4   0  16        1.85        3.85      2.12 o 
   5   0  16       15.51       22.85      4.62 o 
   0   1  16     3176.68     3223.49     38.19 o 
   1   1  16       10.55       11.64      1.26 o 
   2   1  16        8.61        8.35      1.27 o 
   3   1  16      203.64      190.86      5.60 o 
   4   1  16       15.66       11.05      2.07 o 
   5   1  16        7.13        5.62      2.25 o 
   0   2  16       14.82       21.15      1.77 o 
   1   2  16        6.61        4.25      0.91 o 
   2   2  16      256.68      238.52      4.51 o 
   3   2  16       21.93       22.84      2.30 o 
   4   2  16        6.69        5.83      2.68 o 
   5   2  16       19.38       25.04      6.01 o 
   0   3  16       57.28       59.84      2.53 o 
   1   3  16       28.26       28.61      1.80 o 
   2   3  16      121.55      120.17      3.62 o 
   3   3  16      138.57      122.14      4.76 o 
   4   3  16       27.43       27.69      2.57 o 
   5   3  16       41.41       55.67      5.84 o 
   0   4  16      250.09      246.52      5.76 o 
   1   4  16      173.01      165.13      3.58 o 
   2   4  16      125.34      131.89      3.30 o 
   3   4  16      158.25      142.83      4.08 o 
   4   4  16        4.01        5.20      2.52 o 
   5   4  16        6.53       11.30      3.61 o 
   0   5  16       50.74       51.75      2.37 o 
   1   5  16      167.34      165.79      3.67 o 
   2   5  16      536.86      522.93     10.88 o 
   3   5  16       20.09       22.72      2.15 o 
   4   5  16       16.54       16.13      3.82 o 
   0   6  16       41.01       44.66      3.51 o 
   1   6  16      508.36      502.48      6.13 o 
   2   6  16       23.13       23.29      2.25 o 
   3   6  16        7.23        8.97      2.32 o 
   4   6  16        7.02        4.34      2.57 o 
   0   7  16       25.41       26.62      1.97 o 
   1   7  16      205.88      199.38      5.68 o 
   2   7  16       17.55       16.97      2.02 o 
   3   7  16        4.71        4.81      2.14 o 
   4   7  16       23.92       25.02      3.69 o 
   0   8  16      279.89      279.45      6.03 o 
   1   8  16      275.76      274.22      4.89 o 
   2   8  16       13.84       14.00      2.83 o 
   3   8  16       18.96       19.81      3.77 o 
   4   8  16        7.66        3.83      2.52 o 
   0   9  16      273.70      277.49      9.77 o 
   1   9  16       92.38       92.51      3.33 o 
   2   9  16       61.45       67.03      4.29 o 
   3   9  16       21.70       14.78      3.01 o 
   4   9  16       32.61       48.18      8.73 o 
   0  10  16       13.70       12.37      3.19 o 
   1  10  16       10.86        8.01      1.77 o 
   2  10  16       51.59       58.82      4.33 o 
   3  10  16        3.52        3.44      2.48 o 
   0  11  16       34.31       33.09     10.02 o 
   1  11  16        0.75       -1.67      1.82 o 
   2  11  16       37.30       35.66      3.31 o 
   3  11  16       11.72       11.28      3.04 o 
   0  12  16        0.04       -2.17      3.31 o 
   1  12  16       17.30       13.89      2.61 o 
   2  12  16       40.84       39.96      4.04 o 
   0  13  16        7.06       13.88      5.40 o 
   1  13  16        2.51       -1.28      3.33 o 
   2  13  16       38.11       49.58      5.52 o 
   0  14  16        1.27        3.61      4.86 o 
   1   0  17       73.36       59.99      4.64 o 
   2   0  17      118.41      121.96      6.30 o 
   3   0  17       17.00       11.48      2.36 o 
   4   0  17       13.47       15.40      2.94 o 
   5   0  17        5.64        5.10      3.15 o 
   0   1  17       38.28       55.04      5.16 o 
   1   1  17       17.65       16.79      1.99 o 
   2   1  17      176.05      162.32      3.83 o 
   3   1  17       27.92       29.53      2.27 o 
   4   1  17       21.50       14.13      2.23 o 
   5   1  17        6.09        7.91      2.42 o 
   0   2  17       23.25       31.83      4.23 o 
   1   2  17       54.80       49.63      2.22 o 
   2   2  17      195.63      193.62      4.19 o 
   3   2  17      175.73      164.82      4.91 o 
   4   2  17       15.54       14.72      2.13 o 
   5   2  17       10.29        6.10      3.22 o 
   0   3  17       45.15       42.44      2.87 o 
   1   3  17      359.84      348.97      5.46 o 
   2   3  17      621.85      595.63      7.01 o 
   3   3  17       77.37       69.74      3.21 o 
   4   3  17        4.77        5.45      1.78 o 
   0   4  17      254.70      262.05      6.23 o 
   1   4  17      103.17      107.64      3.03 o 
   2   4  17      190.75      195.84      5.11 o 
   3   4  17       62.19       57.62      3.49 o 
   4   4  17       74.25       80.83      7.05 o 
   0   5  17       87.08       85.41      3.31 o 
   1   5  17       14.27       15.17      1.56 o 
   2   5  17      229.58      223.20      5.38 o 
   3   5  17       10.69        8.65      1.62 o 
   4   5  17       33.74       36.46      4.14 o 
   0   6  17      193.57      191.08      5.55 o 
   1   6  17       23.04       27.14      2.20 o 
   2   6  17      164.41      167.31      4.76 o 
   3   6  17       20.70       23.94      3.61 o 
   4   6  17       39.38       48.10      4.63 o 
   0   7  17       41.59       44.28      2.81 o 
   1   7  17        6.41        5.49      1.32 o 
   2   7  17       57.85       58.46      3.31 o 
   3   7  17        3.93        2.27      2.03 o 
   4   7  17        8.47        4.26      2.58 o 
   0   8  17       11.87       18.24      2.91 o 
   1   8  17        3.77        5.49      1.37 o 
   2   8  17        0.23        3.13      1.78 o 
   3   8  17        2.51        4.34      2.27 o 
   4   8  17       58.32       73.67      7.84 o 
   0   9  17       38.86       39.44      4.68 o 
   1   9  17      128.86      130.75      3.96 o 
   2   9  17       22.69       28.06      3.17 o 
   3   9  17       55.29       61.67      4.82 o 
   0  10  17        3.57        3.89      2.56 o 
   1  10  17       40.52       40.63      3.47 o 
   2  10  17       16.95       18.05      2.59 o 
   3  10  17       24.85       21.03      3.48 o 
   0  11  17        0.34       -0.09      2.32 o 
   1  11  17       10.81       10.37      2.39 o 
   2  11  17       59.58       60.24      5.89 o 
   3  11  17        0.72       -1.04      2.53 o 
   0  12  17       50.82       44.83      8.20 o 
   1  12  17        9.76        9.08      2.58 o 
   2  12  17       15.19       15.07      3.54 o 
   0  13  17        0.96       10.81      5.89 o 
   1  13  17       17.67       18.14      5.51 o 
   0   0  18        1.63        2.04      2.20 o 
   1   0  18       11.52       12.55      1.99 o 
   2   0  18      149.22      148.34      6.43 o 
   3   0  18        7.87        1.90      2.85 o 
   4   0  18      173.19      150.44      9.01 o 
   0   1  18        5.74        7.10      1.96 o 
   1   1  18       11.56        9.87      1.44 o 
   2   1  18      139.81      137.51      3.66 o 
   3   1  18       85.99       77.40      3.23 o 
   4   1  18       49.30       43.42      3.32 o 
   0   2  18        3.55        4.72      1.43 o 
   1   2  18       36.86       39.06      2.14 o 
   2   2  18      345.67      316.77      5.45 o 
   3   2  18       11.76        8.53      1.48 o 
   4   2  18       40.21       34.37      2.88 o 
   0   3  18        0.66       -0.18      1.05 o 
   1   3  18       31.86       29.02      1.94 o 
   2   3  18      144.53      136.85      3.79 o 
   3   3  18       35.11       35.61      3.62 o 
   4   3  18       79.94       70.37      3.71 o 
   0   4  18       20.70       21.27      2.33 o 
   1   4  18      132.02      130.94      3.40 o 
   2   4  18      120.58      104.27      6.29 o 
   3   4  18        4.17        4.06      1.43 o 
   4   4  18        3.74        0.64      2.02 o 
   0   5  18       17.72       20.16      3.07 o 
   1   5  18      280.31      275.64      4.95 o 
   2   5  18       22.57       20.01      2.21 o 
   3   5  18       14.95       11.11      1.81 o 
   4   5  18       12.49       10.61      2.87 o 
   0   6  18        3.38        3.00      1.93 o 
   1   6  18      124.53      124.27      3.91 o 
   2   6  18       65.76       63.39      3.35 o 
   3   6  18       29.43       27.58      3.37 o 
   4   6  18       26.47       27.13      3.86 o 
   0   7  18      375.99      399.01      8.37 o 
   1   7  18       16.33       18.82      2.25 o 
   2   7  18       18.18       17.71      2.10 o 
   3   7  18       41.40       46.88      4.83 o 
   4   7  18        8.38       15.38      4.68 o 
   0   8  18        0.07        0.72      2.11 o 
   1   8  18       60.34       58.85      2.97 o 
   2   8  18       62.44       67.14      8.02 o 
   3   8  18        4.79        3.83      2.30 o 
   0   9  18      435.39      428.79     23.54 o 
   1   9  18       72.05       69.51      3.26 o 
   2   9  18       48.46       52.46      4.03 o 
   3   9  18       28.99       36.32      4.09 o 
   0  10  18        6.67        4.39      2.84 o 
   1  10  18        8.97        6.79      2.32 o 
   2  10  18        5.18        8.77      2.12 o 
   3  10  18       26.35       34.09      6.31 o 
   0  11  18       33.29       48.03     13.02 o 
   1  11  18       29.02       31.37      3.82 o 
   2  11  18       37.13       41.92      4.07 o 
   0  12  18        3.93        1.96      4.21 o 
   1  12  18        8.32        8.50      2.78 o 
   2  12  18        3.60        5.31      2.96 o 
   0  13  18       21.52       19.90      6.76 o 
   1  13  18       32.88       31.31      7.98 o 
   1   0  19      287.12      276.41      9.38 o 
   2   0  19        3.63        4.65      2.43 o 
   3   0  19       10.05       12.13      2.96 o 
   4   0  19        0.06       -0.30      2.05 o 
   0   1  19       85.87       86.76      9.64 o 
   1   1  19      108.09      112.95      3.83 o 
   2   1  19       56.07       58.58      2.79 o 
   3   1  19       73.13       67.87      3.21 o 
   4   1  19      154.29      148.08      6.69 o 
   0   2  19        5.59        3.71      1.71 o 
   1   2  19      379.50      356.48      5.59 o 
   2   2  19      200.92      188.41      4.09 o 
   3   2  19        7.60        6.90      1.44 o 
   4   2  19       91.37       92.22      4.17 o 
   0   3  19       14.33        9.79      1.93 o 
   1   3  19      147.03      140.87      3.64 o 
   2   3  19       55.65       54.30      2.54 o 
   3   3  19       29.46       32.39      2.54 o 
   4   3  19      102.04       97.79      4.24 o 
   0   4  19        0.32        0.15      1.33 o 
   1   4  19      140.65      132.37      3.53 o 
   2   4  19      175.89      179.20      5.62 o 
   3   4  19       13.00       11.41      2.55 o 
   4   4  19       31.77       35.30      4.18 o 
   0   5  19      185.19      200.00      8.09 o 
   1   5  19      142.18      140.08      3.95 o 
   2   5  19      117.21      101.23      4.85 o 
   3   5  19       15.38       16.24      2.28 o 
   4   5  19        1.31       -2.44      2.09 o 
   0   6  19        6.05        5.38      1.59 o 
   1   6  19      404.73      403.65     10.59 o 
   2   6  19       33.28       38.01      3.34 o 
   3   6  19       45.75       49.37      4.26 o 
   4   6  19       34.99       43.20      5.30 o 
   0   7  19       98.05      104.45      4.04 o 
   1   7  19       87.17       84.95      3.46 o 
   2   7  19        9.30       10.79      1.85 o 
   3   7  19        3.50        2.73      2.12 o 
   4   7  19       36.00       32.82      5.91 o 
   0   8  19      498.16      500.89     13.49 o 
   1   8  19       20.72       17.64      1.99 o 
   2   8  19       15.41       13.17      2.52 o 
   3   8  19       26.85       28.55      3.64 o 
   0   9  19        1.11       -0.47      2.19 o 
   1   9  19       30.83       29.44      2.42 o 
   2   9  19       68.61       69.71      5.68 o 
   3   9  19       21.66       26.55      5.63 o 
   0  10  19       51.62       46.60      5.47 o 
   1  10  19       65.48       69.65      5.13 o 
   2  10  19      101.24      110.55      6.80 o 
   3  10  19        6.35        4.16      3.18 o 
   0  11  19       33.02       34.70      5.23 o 
   1  11  19       15.62       15.60      4.24 o 
   2  11  19       81.30       86.03      5.31 o 
   0  12  19       24.39       19.52      6.63 o 
   1  12  19        1.62        0.46      2.90 o 
   0   0  20       77.57       66.99      6.63 o 
   1   0  20      239.84      238.48      6.97 o 
   2   0  20       12.11       14.87      2.40 o 
   3   0  20       19.61       11.21      2.62 o 
   4   0  20        2.11        2.92      2.81 o 
   0   1  20        6.51        4.38      1.91 o 
   1   1  20       67.33       67.85      2.72 o 
   2   1  20       69.43       64.57      3.44 o 
   3   1  20        5.00        4.75      1.45 o 
   4   1  20       94.61       96.38      4.66 o 
   0   2  20      286.82      289.83      8.77 o 
   1   2  20      494.52      487.85      6.76 o 
   2   2  20       30.73       27.67      2.00 o 
   3   2  20        4.81        2.77      1.45 o 
   4   2  20       38.90       38.79      3.12 o 
   0   3  20       96.50      103.91      8.29 o 
   1   3  20        0.72        0.09      0.96 o 
   2   3  20      117.20      102.14      3.19 o 
   3   3  20       33.46       34.41      2.68 o 
   4   3  20       17.66       11.38      2.06 o 
   0   4  20      148.76      151.77      5.35 o 
   1   4  20       68.01       71.69      2.83 o 
   2   4  20       16.93       13.05      1.94 o 
   3   4  20        8.19        9.09      2.10 o 
   4   4  20       63.59       81.78      5.59 o 
   0   5  20      192.63      192.90      8.40 o 
   1   5  20       72.80       73.99      3.03 o 
   2   5  20       25.79       29.20      2.59 o 
   3   5  20        2.25        1.34      1.51 o 
   4   5  20       14.24       22.76      4.37 o 
   0   6  20      382.67      376.20      8.42 o 
   1   6  20      159.74      153.14      4.51 o 
   2   6  20       56.47       49.37      3.18 o 
   3   6  20        0.96       -1.91      1.96 o 
   4   6  20       44.72       46.71      6.59 o 
   0   7  20       34.43       38.51      4.93 o 
   1   7  20       65.66       67.20      3.81 o 
   2   7  20       59.24       59.45      3.57 o 
   3   7  20        4.38        3.11      2.25 o 
   0   8  20       99.99       95.41      7.35 o 
   1   8  20       60.58       73.96      5.35 o 
   2   8  20       12.23        9.99      2.67 o 
   3   8  20        5.62       11.51      2.84 o 
   0   9  20       26.79       26.74      4.48 o 
   1   9  20      156.36      155.56      5.61 o 
   2   9  20       11.76       14.30      2.64 o 
   3   9  20       40.70       39.73      6.60 o 
   0  10  20        2.30        2.59      2.79 o 
   1  10  20       42.56       46.68      6.04 o 
   2  10  20        9.21        8.67      2.95 o 
   0  11  20        6.90       -2.18      2.52 o 
   1  11  20        5.39        1.63      3.03 o 
   2  11  20        2.89        3.97      2.72 o 
   0  12  20       14.02       16.78      6.25 o 
   1  12  20       15.54       13.33      4.36 o 
   1   0  21      108.89      118.01      4.92 o 
   2   0  21       24.48       20.57      2.75 o 
   3   0  21        6.62        4.00      2.12 o 
   4   0  21       55.73       62.36      7.87 o 
   0   1  21       15.43       15.35      2.77 o 
   1   1  21      163.04      168.22      4.49 o 
   2   1  21       23.42       23.57      2.07 o 
   3   1  21        8.31        7.36      1.65 o 
   4   1  21        2.79        1.94      1.79 o 
   0   2  21       72.44       74.62      4.80 o 
   1   2  21      113.95      111.52      5.04 o 
   2   2  21        7.53        6.19      1.31 o 
   3   2  21       16.99       16.49      2.07 o 
   4   2  21        3.60        2.92      1.79 o 
   0   3  21      175.25      176.11     13.89 o 
   1   3  21      202.10      191.35      7.36 o 
   2   3  21       14.68       12.91      1.76 o 
   3   3  21       24.37       22.79      2.37 o 
   4   3  21       29.29       29.71      2.87 o 
   0   4  21      200.52      201.43      8.69 o 
   1   4  21      124.93      118.19      5.86 o 
   2   4  21       24.94       24.74      2.44 o 
   3   4  21        1.95        0.37      1.42 o 
   4   4  21        5.50        4.25      2.87 o 
   0   5  21      392.10      409.07      8.98 o 
   1   5  21      279.89      282.57      7.99 o 
   2   5  21       80.92       75.73      3.69 o 
   3   5  21       12.93       16.82      2.39 o 
   4   5  21       11.68       15.29      4.62 o 
   0   6  21       28.72       28.97      3.09 o 
   1   6  21       66.50       69.38      3.78 o 
   2   6  21       10.73       12.71      2.24 o 
   3   6  21        0.41        0.17      2.03 o 
   0   7  21      188.02      177.84      7.83 o 
   1   7  21      100.52      101.69      4.36 o 
   2   7  21       16.17       11.04      2.02 o 
   3   7  21        5.98        3.67      3.48 o 
   0   8  21       42.71       40.65      6.76 o 
   1   8  21       27.43       25.28      2.79 o 
   2   8  21        3.80        4.67      2.06 o 
   3   8  21       31.66       34.79      6.81 o 
   0   9  21       89.03       82.31      9.48 o 
   1   9  21       10.53       11.57      2.35 o 
   2   9  21       38.70       41.53      3.92 o 
   0  10  21       38.96       44.64      7.93 o 
   1  10  21       30.17       27.73      5.59 o 
   2  10  21        6.41        4.19      2.27 o 
   0  11  21       13.90       12.55      5.38 o 
   1  11  21        4.79        2.10      3.16 o 
   0   0  22       47.58       53.68      6.57 o 
   1   0  22      166.07      166.24      5.99 o 
   2   0  22       64.91       57.73      5.99 o 
   3   0  22        0.58        3.70      2.07 o 
   4   0  22       31.83       29.86      8.17 o 
   0   1  22       11.21       10.29      2.76 o 
   1   1  22       31.05       28.41      2.42 o 
   2   1  22       19.52       23.24      2.11 o 
   3   1  22       16.79       15.22      2.06 o 
   4   1  22       16.87       18.09      2.49 o 
   0   2  22       15.60       18.43      3.13 o 
   1   2  22      296.19      279.30      9.22 o 
   2   2  22      155.06      134.41      3.82 o 
   3   2  22       23.52       25.85      2.48 o 
   4   2  22        1.38        2.37      1.87 o 
   0   3  22        0.04        2.73      1.86 o 
   1   3  22       45.23       46.55      2.86 o 
   2   3  22       82.78       77.39      3.46 o 
   3   3  22       41.79       38.72      2.91 o 
   4   3  22       39.47       39.65      3.50 o 
   0   4  22      202.33      206.84     10.89 o 
   1   4  22      104.87      102.41      5.43 o 
   2   4  22       47.43       49.54      3.64 o 
   3   4  22        5.79        8.13      1.82 o 
   0   5  22        9.74        8.40      2.16 o 
   1   5  22      126.74      119.84      4.08 o 
   2   5  22        3.18        3.89      1.62 o 
   3   5  22       37.74       41.65      3.44 o 
   0   6  22       16.97       13.05      2.47 o 
   1   6  22       72.14       76.73      7.92 o 
   2   6  22       45.45       45.45      3.28 o 
   3   6  22        0.43       -1.53      2.03 o 
   0   7  22       14.70       13.10      4.96 o 
   1   7  22      107.86      117.88      5.93 o 
   2   7  22        4.31        2.69      1.49 o 
   3   7  22       36.06       43.26      4.25 o 
   0   8  22       29.20       33.48      6.57 o 
   1   8  22       48.09       51.65      3.81 o 
   2   8  22       34.50       44.38      7.09 o 
   3   8  22       12.35       22.16      5.81 o 
   0   9  22       12.13       21.86      6.08 o 
   1   9  22        9.69        4.66      3.75 o 
   2   9  22       13.92       15.01      2.74 o 
   0  10  22        1.64        5.87      4.21 o 
   1  10  22        2.39        3.58      3.72 o 
   2  10  22        6.23        9.19      2.99 o 
   0  11  22       13.17       11.00      5.57 o 
   1  11  22        6.49       11.55      4.00 o 
   1   0  23        2.25        0.89      1.95 o 
   2   0  23      112.98      110.40      5.28 o 
   3   0  23       21.76       23.53      3.42 o 
   4   0  23       27.06       33.94      6.92 o 
   0   1  23       21.21       22.23      4.45 o 
   1   1  23       57.33       57.07      3.20 o 
   2   1  23       11.31        9.93      1.64 o 
   3   1  23        0.04       -1.49      1.28 o 
   4   1  23        0.46       -0.65      1.98 o 
   0   2  23        0.30        1.78      2.62 o 
   1   2  23      126.94      128.11      4.19 o 
   2   2  23        5.77        7.62      1.48 o 
   3   2  23        3.64        2.03      1.51 o 
   0   3  23      109.20      109.08      6.05 o 
   1   3  23      159.24      155.27      5.16 o 
   2   3  23       15.32       12.40      1.84 o 
   3   3  23       14.39       15.10      2.18 o 
   0   4  23       35.91       38.08      8.68 o 
   1   4  23       59.90       63.75      4.35 o 
   2   4  23       11.60        8.27      1.88 o 
   3   4  23       11.77       16.20      2.58 o 
   0   5  23       22.84       24.31      3.10 o 
   1   5  23       17.53       16.80      2.01 o 
   2   5  23        4.77        2.68      1.59 o 
   3   5  23       19.64       16.91      2.57 o 
   0   6  23        1.22        3.24      1.94 o 
   1   6  23       41.52       51.20      3.63 o 
   2   6  23        2.39        3.14      1.74 o 
   3   6  23        5.77        5.47      2.34 o 
   0   7  23      136.51      125.97     16.37 o 
   1   7  23        8.01        4.70      1.87 o 
   2   7  23        5.13        6.02      1.85 o 
   3   7  23        5.79        6.18      3.77 o 
   0   8  23       14.60       10.97      4.48 o 
   1   8  23       39.96       34.77      4.76 o 
   2   8  23        1.31        0.54      2.10 o 
   0   9  23       54.57       50.37      8.42 o 
   1   9  23       47.17       55.02      4.60 o 
   2   9  23       13.35       20.22      4.49 o 
   0  10  23        0.03        4.75      4.10 o 
   1  10  23       16.20       17.27      6.14 o 
   0   0  24        0.74        2.01      2.82 o 
   1   0  24       23.17       26.06      3.82 o 
   2   0  24       45.31       53.95      4.31 o 
   3   0  24       16.24       11.15      2.98 o 
   0   1  24       12.24       16.58      3.39 o 
   1   1  24        4.79        6.33      1.57 o 
   2   1  24        6.21        6.98      1.56 o 
   3   1  24       15.13       17.63      2.20 o 
   0   2  24      320.81      311.18     10.28 o 
   1   2  24       11.46       12.78      1.89 o 
   2   2  24       56.97       57.46      3.16 o 
   3   2  24       13.06       12.01      2.05 o 
   0   3  24       48.16       58.28      9.23 o 
   1   3  24      207.75      207.47      5.42 o 
   2   3  24        6.47        6.07      1.54 o 
   3   3  24       21.16       23.31      3.57 o 
   0   4  24       23.42       23.56      8.00 o 
   1   4  24       47.15       48.96      3.79 o 
   2   4  24       11.92       13.28      2.23 o 
   3   4  24       16.56       21.01      2.77 o 
   0   5  24      494.55      504.16     38.37 o 
   1   5  24      128.82      114.39      4.23 o 
   2   5  24       14.32       18.72      2.67 o 
   3   5  24        1.17        2.11      1.78 o 
   0   6  24       19.56       29.28      4.26 o 
   1   6  24        5.75        5.93      1.87 o 
   2   6  24        1.72        2.24      1.77 o 
   3   6  24       80.25       85.87      5.81 o 
   0   7  24       98.96       90.90     20.35 o 
   1   7  24       41.53       42.59      3.57 o 
   2   7  24        1.91        2.15      1.81 o 
   0   8  24      331.95      368.84     18.22 o 
   1   8  24       43.64       42.78      4.61 o 
   2   8  24       19.59       13.90      3.93 o 
   0   9  24       42.22       33.51      7.25 o 
   1   9  24       15.66        8.22      3.46 o 
   0  10  24        3.29        5.16      4.43 o 
   1   0  25       99.58      100.83     14.98 o 
   2   0  25       25.42       26.87      3.46 o 
   3   0  25        0.46       -2.47      1.88 o 
   0   1  25        4.65        5.10      2.51 o 
   1   1  25       16.33       14.56      2.30 o 
   2   1  25       10.11       13.06      1.95 o 
   3   1  25       15.74       19.55      2.26 o 
   0   2  25      149.53      131.57      6.94 o 
   1   2  25        0.18       -1.62      1.08 o 
   2   2  25       53.21       44.80      3.30 o 
   3   2  25        0.79        0.48      1.48 o 
   0   3  25        4.48        4.92      2.47 o 
   1   3  25      118.63      120.46      4.41 o 
   2   3  25       22.83       22.77      2.56 o 
   3   3  25        3.07        4.49      2.06 o 
   0   4  25       44.22       39.56      7.82 o 
   1   4  25       34.37       37.23      3.68 o 
   2   4  25       16.68       21.23      2.95 o 
   3   4  25       38.16       38.89      5.34 o 
   0   5  25        0.57        4.40      2.32 o 
   1   5  25        0.28        1.64      1.69 o 
   2   5  25        6.21        6.30      2.07 o 
   3   5  25        4.39        0.87      2.18 o 
   0   6  25      127.50      150.47      9.68 o 
   1   6  25       49.65       47.19      4.53 o 
   2   6  25        2.49        3.20      1.96 o 
   0   7  25        0.06        1.55      3.26 o 
   1   7  25       91.82      100.80      8.84 o 
   2   7  25       22.24       23.82      3.44 o 
   0   8  25       12.65       15.78      5.57 o 
   1   8  25        3.67        4.51      1.97 o 
   0   9  25       19.43       15.64      5.78 o 
   1   9  25       14.72        8.83      4.70 o 
   0   0  26        0.24       -0.71      3.07 o 
   1   0  26        1.52        2.13      3.16 o 
   2   0  26       43.58       41.50      4.38 o 
   3   0  26        4.72        6.12      3.15 o 
   0   1  26       98.82      109.05      9.42 o 
   1   1  26       26.49       29.59      3.05 o 
   2   1  26       31.38       35.56      3.37 o 
   3   1  26        0.13        0.07      1.94 o 
   0   2  26      139.24      153.72      7.83 o 
   1   2  26       18.20       13.84      3.05 o 
   2   2  26       11.34        8.56      1.97 o 
   3   2  26        9.49        9.25      2.60 o 
   0   3  26        0.00       -3.14      4.86 o 
   1   3  26        2.12        2.03      1.71 o 
   2   3  26        1.29        1.48      1.70 o 
   3   3  26        8.71        7.51      3.63 o 
   0   4  26      453.32      458.95     13.41 o 
   1   4  26       70.14       69.25      3.81 o 
   2   4  26       20.12       24.04      3.48 o 
   0   5  26       18.17       16.79      3.56 o 
   1   5  26       50.55       47.37      3.76 o 
   2   5  26        6.66        9.91      2.38 o 
   0   6  26       22.78       35.38      4.78 o 
   1   6  26       25.59       19.66      3.42 o 
   2   6  26        3.32        4.75      2.42 o 
   0   7  26      103.41      130.72     11.43 o 
   1   7  26       26.39       24.68      3.50 o 
   0   8  26       32.75       46.43      7.85 o 
   1   8  26       32.69       33.00      4.88 o 
   1   0  27       17.08       25.37      5.38 o 
   2   0  27        0.22       -0.77      1.95 o 
   0   1  27      186.42      202.18      9.17 o 
   1   1  27       33.34       34.63      4.21 o 
   2   1  27       44.81       46.84      3.52 o 
   0   2  27        3.74        7.32      3.00 o 
   1   2  27       49.21       61.26      4.25 o 
   2   2  27       13.13       14.54      2.25 o 
   0   3  27       20.24       27.45      4.36 o 
   1   3  27       82.12       76.99      4.10 o 
   2   3  27        7.69        5.58      2.13 o 
   0   4  27      130.94      140.86      7.81 o 
   1   4  27        3.78        5.19      1.81 o 
   2   4  27        0.66        1.80      1.95 o 
   0   5  27        0.25        4.98      2.77 o 
   1   5  27        0.97       -1.19      2.19 o 
   2   5  27        6.12        2.56      4.18 o 
   0   6  27       22.19       18.57      3.89 o 
   1   6  27        3.04        1.57      1.86 o 
   0   7  27       35.49       35.38      7.25 o 
   1   7  27        2.41        1.27      2.34 o 
   0   0  28       11.96        7.58      4.18 o 
   1   0  28        0.38        3.38      2.77 o 
   2   0  28        2.40        6.06      4.72 o 
   0   1  28       19.17       28.38      5.40 o 
   1   1  28        1.42        1.20      1.71 o 
   2   1  28        9.48       10.74      4.03 o 
   0   2  28       39.56       43.14      5.35 o 
   1   2  28       18.43       16.12      4.12 o 
   2   2  28       10.26        6.73      2.70 o 
   0   3  28       86.13       90.62      7.09 o 
   1   3  28       27.56       35.39      4.89 o 
   2   3  28        2.01        2.04      4.40 o 
   0   4  28       49.53       61.33     14.50 o 
   1   4  28       25.38       27.25      3.81 o 
   2   4  28        4.51        6.19      4.18 o 
   0   5  28       74.29       71.82     13.77 o 
   1   5  28        0.44       -0.56      1.99 o 
   1   6  28       24.62       29.85      4.86 o 
   1   0  29        3.18       -0.74      2.42 o 
   0   1  29        0.36        3.51      2.76 o 
   1   1  29       13.59       10.67      2.57 o 
   0   2  29      182.01      200.74      9.68 o 
   1   2  29        2.37        6.52      2.61 o 
   0   3  29        9.77       11.15      3.72 o 
   1   3  29       63.74       66.56      6.45 o 
   0   4  29       51.70       64.06      8.99 o 
   1   4  29        4.64        6.95      4.70 o 
   0   5  29        0.56        4.83      4.56 o 
   0   2  30        1.65        6.95      4.34 o 
   1   2  30       14.93       17.16      5.97 o 
   0   3  30       15.10       20.77      6.11 o 
                                                 
